# Supplementary material for: FAM3C/ILEI protein is elevated in psoriatic lesions and triggers psoriasiform hyperproliferation in mice
Source: EMBO Mol Med. 2023 May 25;15(7):e16758. doi: 10.15252/emmm.202216758 (PMC10331587; doi:10.15252/emmm.202216758)
Supplement: Supplementary file 3 — Source Data for Appendix [file EMMM-15-e16758-s005.zip]

Archive with 90 entries (68 files):
- Figure S1/
- Figure S1/S1D/
- Figure S1/S1D/Epidermal thickness - TPA, Image quantif. (without image).xlsx
- Figure S1/S1E/
- Figure S1/S1E/ILEI mRAN expression - TPA, Numerical values.xlsx
- Figure S1/S1F/
- Figure S1/S1F/0d HE_BL6_014_20x_2.bmp
- Figure S1/S1F/0d_TPA ILEI_20.0x.tif
- Figure S1/S1F/0d_TPA ILEI_63.0x.tif
- Figure S1/S1F/3d HE_BL6_013_20x_1.bmp
- Figure S1/S1F/3d_TPA ILEI_20.0x.tif
- Figure S1/S1F/3d_TPA ILEI_63.0x.tif
- Figure S1/S1F/5d HE_BL6_011_20x_1.bmp
- Figure S1/S1F/5d_TPA ILEI_20.0x.tif
- Figure S1/S1F/5d_TPA ILEI_63.0x.tif
- Figure S1/S1F/7+3 HE_BL6_006_20x_4.bmp
- Figure S1/S1F/7+3_TPA ILEI_20.0x.tif
- Figure S1/S1F/7+3_TPA ILEI_63.0x.tif
- Figure S1/S1F/7d HE_BL6_002_20x_1.bmp
- Figure S1/S1F/7d_TPA ILEI_20.0x.tif
- Figure S1/S1F/7d_TPA ILEI_63.0x.tif
- Figure S1/S1G/
- Figure S1/S1G/Epidermal thickness - IMQ, Image quantif. (without image).xlsx
- Figure S1/S1H/
- Figure S1/S1H/ILEI mRNA espression - IMQ, Numerical values.xlsx
- Figure S1/S1I/
- Figure S1/S1I/0d HE 9-23 d0_20.0x.tif
- Figure S1/S1I/0d_IMQ ILEI_20.0x.tif
- Figure S1/S1I/0d_IMQ ILEI_63.0x.tif
- Figure S1/S1I/3d HE 9-74 d3_20.0x.tif
- Figure S1/S1I/3d_IMQ ILEI_20.0x.tif
- Figure S1/S1I/3d_IMQ ILEI_63.0x.tif
- Figure S1/S1I/5d HE 9-721 d5_20.0x_2.tif
- Figure S1/S1I/5d_IMQ ILEI_20.0x.tif
- Figure S1/S1I/5d_IMQ ILEI_63.0x.tif
- Figure S1/S1I/7+3d HE 9-206 d7+3_20.0x.tif
- Figure S1/S1I/7+3d_IMQ ILEI_20.0x.tif
- Figure S1/S1I/7+3d_IMQ ILEI_63.0x.tif
- Figure S1/S1I/7d HE 9-110 d7_20.0x.tif
- Figure S1/S1I/7d_IMQ ILEI_20.0x.tif
- Figure S1/S1I/7d_IMQ ILEI_63.0x.tif
- Figure S2/
- Figure S2/S2A/
- Figure S2/S2A/Body weight change, Numerical values.xlsx
- Figure S2/S2B/
- Figure S2/S2B/Trans-epithelial water loss, Numerical values.xlsx
- Figure S2/S2D/
- Figure S2/S2D/Epidermal thickness, image quantification.xlsx
- Figure S2/S2G/
- Figure S2/S2G/Epidermal thickness, IMQ, image quantification.xlsx
- Figure S4/
- Figure S4/S4D/
- Figure S4/S4D/Mast cells, Image quantification.xlsx
- Figure S4/S4F/
- Figure S4/S4F/F4 80 + cells, Image quantification.xlsx
- Figure S4/S4I/
- Figure S4/S4I/IL17 ELISA, Numerical values.xlsx
- Figure S4/S4J/
- Figure S4/S4J/CCl2 ELISA, Numerical values.xlsx
- Figure S5/
- Figure S5/S5B/
- Figure S5/S5B/pSTAT3 +cells, Image quantification.xlsx
- Figure S6/
- Figure S6/S6D/
- Figure S6/S6D/Epidermal thickness, Image quantification.xlsx
- Figure S8/
- Figure S8/AD 1541_15_15.0x 20230221.tif
- Figure S8/AD 1541_15_63.0x.tif
- Figure S8/AD 2631_12_15.0x 20230221.tif
- Figure S8/AD 2631_12_63.0x.tif
- Figure S8/AD 3357_14_15.0x 20230221.tif
- Figure S8/AD 3357_14_63.0x.tif
- Figure S8/AD 956_15_15.0x 20230221.tif
- Figure S8/AD 956_15_63.0x.tif
- Figure S8/Lupus 2809_12_15.0x 20230221.tif
- Figure S8/Lupus 2809_12_63.0x.tif
- Figure S8/Lupus 3392_12_15.0x 20230221.tif
- Figure S8/Lupus 3392_12_63.0x.tif
- Figure S8/Mykosis 2798_11_15.0x 20230220.tif
- Figure S8/Mykosis 2798_11_63.0x.tif
- Figure S8/Mykosis 3009_12_15.0x 20230220.tif
- Figure S8/Mykosis 3009_12_63.0x.tif
- Figure S8/Mykosis 3461_19_15.0x 20230220.tif
- Figure S8/Mykosis 3461_19_63.0x.tif
- Figure S8/Mykosis 609_12_15.0x 20230221.tif
- Figure S8/Mykosis 609_12_63.0x.tif
- Figure S8/norm BML960 u_arm_15.0x 20230221.tif
- Figure S8/norm BML960 u_arm_63.0x.tif
- Figure S8/norm_Haut_15.0x 20230221.tif
- Figure S8/norm_Haut_ILEI_63.0x.tif
