# Supplementary material for: FAM3C/ILEI protein is elevated in psoriatic lesions and triggers psoriasiform hyperproliferation in mice
Source: EMBO Mol Med. 2023 May 25;15(7):e16758. doi: 10.15252/emmm.202216758 (PMC10331587; doi:10.15252/emmm.202216758)
Supplement: Supplementary file 3 — Source Data for Appendix [file EMMM-15-e16758-s005.zip › Figure S1/S1D/Epidermal thickness - TPA, Image quantif. (without image).xlsx]

## Sheet: Sheet1
days TPA	eoidermal thickness, BL6
0	7.85	12.66	10.92
3	28.02	33.3	46.76
5	44.43	49.94	60.65
7	48.75	55.78	58.2
10	31.44	50.12	39.05
