# Supplementary material for: FAM3C/ILEI protein is elevated in psoriatic lesions and triggers psoriasiform hyperproliferation in mice
Source: EMBO Mol Med. 2023 May 25;15(7):e16758. doi: 10.15252/emmm.202216758 (PMC10331587; doi:10.15252/emmm.202216758)
Supplement: Supplementary file 3 — Source Data for Appendix [file EMMM-15-e16758-s005.zip › Figure S1/S1E/ILEI mRAN expression - TPA, Numerical values.xlsx]

## Sheet: Sheet1
mouse ID	days of TPA treatment
	0	3	5	7	7+3
BL01		1.53412
BL02			1.11128
BL6_03				0.89896
BL6_04					0.867806
BL6_05	0.908281
BL6_06		1.18618
BL6_07		1.05438
BL6_08			0.315694
BL6_09			1.61974
BL6_10				0.372265
BL6_11				1.05388
BL6_12					0.52266
BL6_13					1.09524
BL6_14	1.11887
BL6_15	1.04395
