# Supplementary material for: FAM3C/ILEI protein is elevated in psoriatic lesions and triggers psoriasiform hyperproliferation in mice
Source: EMBO Mol Med. 2023 May 25;15(7):e16758. doi: 10.15252/emmm.202216758 (PMC10331587; doi:10.15252/emmm.202216758)
Supplement: Supplementary file 3 — Source Data for Appendix [file EMMM-15-e16758-s005.zip › Figure S1/S1G/Epidermal thickness - IMQ, Image quantif. (without image).xlsx]

## Sheet: Sheet1
	time	epidermal thickness, BL6 mice
imq	0	19.11	18.37	21.02
	3	71.316	26.672	27.03
	5	67.92	70.67	73.31
	7	48.07	43.51	37.19
withdrawal	10	25.96	37.84	27.76
