# Supplementary material for: FAM3C/ILEI protein is elevated in psoriatic lesions and triggers psoriasiform hyperproliferation in mice
Source: EMBO Mol Med. 2023 May 25;15(7):e16758. doi: 10.15252/emmm.202216758 (PMC10331587; doi:10.15252/emmm.202216758)
Supplement: Supplementary file 3 — Source Data for Appendix [file EMMM-15-e16758-s005.zip › Figure S1/S1H/ILEI mRNA espression - IMQ, Numerical values.xlsx]

## Sheet: Sheet1
	time of IMQ treatment
mouse ID	0	3	5	7	7+3
878	0.748087
879	1.45271
880	0.920175
458		0.891339
459		1.06549
460		1.13904
881				1.45249
882				0.851768
883				0.847391
