# Supplementary material for: FAM3C/ILEI protein is elevated in psoriatic lesions and triggers psoriasiform hyperproliferation in mice
Source: EMBO Mol Med. 2023 May 25;15(7):e16758. doi: 10.15252/emmm.202216758 (PMC10331587; doi:10.15252/emmm.202216758)
Supplement: Supplementary file 3 — Source Data for Appendix [file EMMM-15-e16758-s005.zip › Figure S2/S2A/Body weight change, Numerical values.xlsx]

## Sheet: Sheet1
time	ILEIind -DOX												ILEIind +DOX												K5-ILEIind -DOX												K5-ILEIind +DOX
0	1	1	1	1	1	1	1	1	1	1	1		1	1	1	1	1	1	1	1	1	1	1		1	1	1	1	1	1	1	1	1				1	1	1	1	1	1	1	1	1	1	1	1
2	1.01205	1.10879	1.02135	0.98419	1.01181	1.00671	1.00233	0.99787	0.994309	0.990957	1.02597		1.02845	1.00689	1.02104	1.00982	0.996121	0.998887	1.01577	1.01373	0.990683	0.995366	1.04338		0.940624	1	1.01237	0.996614	0.999607	0.992731	1.01922	0.978109	0.964305				0.893747	1.01531	1.00397	1.01376	1.01722	1.0188	1.02451	1.01865	1.02954	0.987179	1.03603	1.01193
5	1.0185	1.17364	1.03273	1.03338	1.01535	1.02222	1.01306	1.00426	0.983963	1.02713	1.06857		1.02203	1.06247	1.05028	1.0169	1.0128	0.992208	1.01687	1.01717	1.02536	0.999485	1.07114		0.94575	1.01462	1.053	1.00452	1.0318	1.00612	1.02257	0.997015	0.993607				0.89906	1.04066	1.00706	1.03028	1.02352	1.02131	1.02838	1.02378	1.03249	1.04615	1.05919	1.03877
7	1.03098	1.15743	1.04696	1.03733	1.03463	1.02935	1.02705	1.02449	1.03828	1.04362	1.07792		1.04084	1.07671	1.06157	1.02279	1.04228	0.985158	1.01357	1.02992	1.04762	1.02781	1.07924		1.02136	1.02829	1.08701	1.02408	1.03337	1.02142	1.03051	1.00149	0.982951				0.909685	1.10982	1.04588	1.04174	1.02982	1.00501	1.03009	1.03365	1.07637	1.06564	1.07617	1.07853
9	1.03356	1.17207	1.06831	1.05094	1.02755	1.02767	1.02659	1.03301	1.06156	1.08404	1.10546		1.04222	1.09003	1.0785	1.02633	1.0578	0.99295	1.01577	1.04806	1.00932	1.00309	1.10584		1.02221	1.06129	1.08966	1.02069	1.05614	1.04438	1.03636	1.02289	1.04209				0.917041	1.15998	1.04191	1.0422	1.03864	0.998746	1.04299	1.04462	1.04219	1.09539	1.0525	1.04573
12	1.0327	1.19195	1.07495	1.07729	1.0063	1.02642	1.03078	1.05697	1.07812	1.11755	1.07844		1.04452	1.11759	1.0862	1.02554	1.06943	1.01521	1.01503	1.03531	1.0207	0.99794	1.09312		1.02264	1.07072	1.08481	1.02295	1.03808	1.0329	1.03051	1.0199	1.03037				0.919085	1.16209	1.04543	1.04771	1.01596	0.976598	1.01892	1.05121	1.07173	1.10154	1.05044	1.06064
14	1.05981	1.10826	1.09583	1.08827	1.05037	0.981132	1.03825	1.03834	1.09571	1.1133	1.11273		1.05369	1.13918	1.08928	1.04833	1.09853	1.00111	1.03887	1.07258	1.00311	1.01442	1.15789		1.03246	1.16454	1.08083	1.01467	1.01885	1.04399	1.05098	1.02388	1.01811				0.962812	1.2038	1.04323	1.05872	1.0504	1.00125	1.05374	1.05413	1.06962	1.11282	1.05353	1.07604
16	1.06153	1.11768	1.11955	1.10189	1.07438	1.02935	1.04851	1.11022	1.12054	1.13032	1.12779		1.06838	1.16582	1.10826	1.0444	1.10202	1.01002	1.05024	1.13781	1.05901	1.04737	1.16888		1.06408	1.1339	1.10424	1.03574	1.02473	1.06006	1.07647	1.02637	0.977091				0.966081	1.19958	1.05999	1.06881	1.05376	1.01755	1.06492	1.05486	1.10549	1.10154	1.05661	1.08698
19	1.09423	1.14697	1.15323	1.10408	1.08815	1.05199	0.979011						1.09133	1.19936	1.13545	1.05226	1.13654	1.03673	1.06711	1.1383	1.05279	1.05046	1.18508		1.0786	1.16407	1.12456	1.03612	1.05457	1.06963	1.07397	1.05274	1.03783				0.986105	1.2302	1.08072	1.0711	1.063	1.02716	1.08082	1.07242	1.11477	1.13744	1.05558	1.0661
21	1.09983	1.27667	1.22344	1.09267	1.0976	1.04025	0.991138	1.09798	1.1552	1.11383	1.15013		1.11978	1.22003	1.14418	1.06837	1.15322	1.03525	1.05611	1.12114	1.05124	1.07312	1.1845		1.07689	1.17303	1.12147	1.03762	1.05457	1.07957	1.08358	1.05522	1.05541				0.988966	1.24287	1.08955	1.09174	1.06258	1.02215	1.0877	1.09437	1.10549	1.13385	1.06228	1.08946
24	1.11446	1.17573	1.17647	1.13087	1.01535	1.05828	1.06157						1.10005	1.22462	1.15957	1.0554	1.13654	1.04638	1.0429	1.1231	1.02795	1.05201	1.15732		1.08287	1.18812	1.25883	1.03988	1.05222	1.06886	1.05641	1.0597	1.06713				0.988149	1.23706	1.09837	1.09771	1.04746	1.03845	1.11178	1.08851	1.11181	1.13077	1.0633	1.10537
26	1.13942	1.21443	1.20731	1.14273	1.02912	1.07128	1.0639						1.11519	1.24024	1.19292	1.0778	1.14546	1.05009	1.05391	1.2001	1.08747	1.07879	1.18103		1.08885	1.23762	1.25707	1.03085	1.04829	1.07804	1.10071	1.07313	1.09377				1.02166	1.27508	1.10543	1.09954	1.07476	1.02633	1.07395	1.10132	1.15949	1.12308	1.08749	1.09344
28	1.14071	1.21287	1.22344	1.14317	1.02676	1.07799	1.07323																		1.09825	1.24658	1.25751	1.03612	1.04123	1.07307	1.08984	1.04328	1.03996				1.02329	1.27244	1.10234	1.10413						1.09795	1.04992	1.05567
30	1.14587	1.21496	1.23292	1.14712	1.03306	1.08344	1.07882						1.12804	1.23381	1.19702	1.08134	1.18503	1.0334	1.05647	1.14272	1.10248	1.08445	1.21573		1.10679	1.25035	1.25972	1.04929	1.06203	1.08837	1.08232	1.12289	1.11401				1.02248	1.26822	1.10234	1.10826	1.09408	1.03469	1.0834	1.10315	1.14177	1.12359	1.09985	1.09046
35	1.16652	1.23954	1.23862	1.17655	1.03621	1.08595	1.16558																		1.11149	1.25695	1.28975	1.07374	1.09344			1.0995	1.14172				1.02738	1.2735	1.1116	1.14312						1.15897	1.12506	1.13469
40	1.23193	1.2819	1.26992	1.21827	1.03739	1.09434	1.21595	1.11342	1.15623	1.10213	1.16467														1.12388	1.28241	1.32685	1.06734	1.10797			1.0796	1.08684				1.03841	1.28933	1.13057	1.17982						1.02667	1.10139	1.1158
42	1.23623	1.30387	1.26945	1.23715	1.07123	1.09518	1.23974	1.12247	1.15572	1.13032	1.17818														1.14139	1.3041	1.36131	1.06621	1.11386			1.10995	1.08524				1.05517	1.32788	1.15704	1.19587						1.15385	1.11889	1.14115
44	1.23537	1.33787	1.28937	1.28239	1.09642	1.10398	1.23368	1.16294	1.2059	1.13936	1.22597														1.15634	1.34936	1.37677	1.06621	1.11386			1.10647	1.09004				1.0613	1.34108	1.16498	1.19495						1.14974	1.12043	1.10338
47	1.25043	1.31642	1.30028	1.30083	1.09327	1.1304	1.26119	1.15016	1.17072	1.16011	1.23429		1.20973	1.38815	1.32222	1.07466	1.18154	1.06828	1.10744	1.14321	1.11956	1.15603	1.1926		1.15122	1.37294	1.39929	1.08089	1.09541	1.12012	1.13665	1.1393	1.10975				1.06375	1.34636	1.15792	1.18211	1.12054	1.07021	1.08082	1.12034	1.18987	1.17282	1.09676	1.11084
49	1.26678	1.3159	1.31879	1.30786	1.12161	1.12075	1.28125	1.11395	1.15261	1.13192	1.18545														1.16019	1.35785	1.40018	1.08916	1.10797			1.13085	1.11668				1.07152	1.35322	1.18483	1.20367						1.17179	1.09779	1.1158
51	1.26979	1.31747	1.31784	1.30479	1.11413	1.1283	1.28498	1.15708	1.19969	1.18457	1.23377		1.2134	1.39826	1.35505	1.07269	1.19356	1.03302	1.08508	1.17263	1.15994	1.15911	1.19086														1.07233	1.349	1.18791	1.21606	1.09282	1.09486	1.09716	1.14631	1.14599	1.17179	1.09779	1.1158
54	1.2642	1.32113	1.3093	1.29381	1.10508	1.13669	1.28731						1.20009	1.41479	1.37147	1.0888	1.18735	1.03488	1.10561	1.16479	1.14648	1.15088	1.20995		1.17856	1.35455	1.40062	1.08691	1.08323	1.13504	1.18136	1.09254	1.07938				1.07724	1.32682	1.20247	1.22615	1.10122	1.09862	1.09114	1.12948	1.14895
56	1.28399	1.34257	1.32827	1.28195	1.12987	1.11698	1.30224						1.2056	1.41755	1.36634	1.08919	1.20093	1.05529	1.13458	1.18931	1.18633	1.18074	1.19375														1.07724	1.34741	1.22056	1.22156	1.1113	1.10155	1.10619	1.1496	1.18354	1.12103	1.09676	1.10587
58	1.27324	1.34466	1.32068	1.30127	1.12987	1.14046	1.28265						1.20973	1.40009	1.36634	1.08723	1.21567	1.05492	1.11698	1.17165	1.17391	1.1344	1.2406														1.07193	1.33474	1.21306	1.22156	1.11634	1.09319	1.11909	1.14813	1.19325
60	1.27065	1.35774	1.32875	1.29469	1.12397	1.11153	1.29664						1.20147	1.41158	1.37506	1.08605	1.24981	1.08943	1.12908	1.20059	1.2029	1.17147	1.22094		1.1683	1.41113	1.40062	1.11211	1.07303	1.15761	1.19724	1.12289	1.07618				1.08132	1.34477	1.22805	1.22936	1.12096	1.10781	1.11565	1.16496	1.20928
75	1.33176	1.47228	1.42362	1.37242	1.15466	1.20545	1.41511	1.17891	1.20435	1.16809	1.20727		1.29004	1.51125	1.47204	1.11591	1.25834	0.97885	1.0143	1.19176	1.15476	1.20082	1.26432		1.24349	1.47761	1.5159	1.1298	1.09423	1.17062	1.21521	1.1204	1.14278				1.15611	1.39229	1.29951	1.31605	1.20916	1.13331	1.1509	1.14557	1.05148	1.19436	1.18785	1.12575
90	1.35112	1.44822	1.41461	1.38999	1.20228	1.18365	1.3736	1.17306	1.16192	1.17287	1.23792		1.2827	1.48369	1.48076	1.13517	1.2595	1.08831	1.13238	1.18244	1.18685	1.17353	1.24002		1.25673	1.53041	1.54108	1.13431	1.13388	1.24828	1.2453	1.19304	1.15557				1.16061	1.3981	1.25276	1.27982	1.1995	1.15712	1.15434	1.1496	1.19114	1.12718	1.14771	1.12028
105	1.42599	1.46339	1.45446	1.37989	1.22432	1.22013	1.42771	1.26411	1.23849	1.21064	1.29351		1.24966	1.48645	1.42996	1.21061	1.3173	1.11614	1.15328	1.27219	1.19151	1.19722	1.28861		1.29688	1.57237	1.57465	1.1757	1.11425	1.28347	1.27748	1.19005	1.19446				1.13895	1.41394	1.21747	1.26101	1.22595	1.16799	1.16509	1.18727	1.2384	1.18	1.193	1.1834
120	1.49871	1.53713	1.47486	1.46684	1.25502	1.29057		1.26944	1.23435	1.24202	1.2852		1.29004	1.49747	1.46229	1.18664	1.31187	1.14583	1.23359	1.30309	1.24845	1.24768	1.32273		1.44212	1.61952	1.61882	1.13544	1.16804	1.28998	1.30464	1.25821	1.23335				1.17368	1.48997	1.26467	1.35367	1.27677	1.22524	1.2184	1.21544	1.32279	1.20564	1.19043	1.18191
135	1.46213	1.51778	1.43786	1.47606	1.25895	1.29224		1.29553	1.25401	1.20053	1.32519		1.28316	1.51263	1.47306	1.19961	1.3014	1.16178	1.25449	1.34821	1.23344	1.2276	1.32851		1.43443	1.6115	1.61837	1.10158		1.34468	1.313	1.23632	1.22163				1.1557	1.43136	1.27702	1.33349	1.28433	1.21772	1.25022	1.21251	1.28945	1.29487	1.26351	1.27982
150	1.49742	1.57479	1.46205	1.50856	1.27233	1.33124		1.34931	1.28453	1.21649	1.35221		1.33135	1.53606	1.48589	1.20864	1.31265	1.15955	1.3172	1.32467	1.27743	1.32389	1.43204		1.49979	1.69637	1.66564	1.13732		1.34086	1.2967	1.25174	1.18807				1.1933	1.48363	1.32422	1.36651	1.29021	1.22273	1.24592	1.22933	1.33333	1.26	1.24447	1.24155
165
180	1.54819	1.59676	1.48103	1.56126	1.34002	1.38532		1.33709	1.31921	1.24568	1.39007		1.34741	1.58475	1.54746	1.21375	1.35376	1.17848	1.3458	1.35213	1.27795	1.23378	1.33198		1.53823	1.76898	1.74249	1.18021		1.36496	1.32553	1.29652	1.2179				1.21128	1.47782	1.382	1.40183	1.36371	1.30589	1.28719	1.22751	1.39705	1.29026	1.22439	1.25845
203	1.52151	1.61872	1.50285	1.42073	1.32625	1.37568							1.35475	1.58153	1.54182	1.24086	1.37316	1.24935	1.37881	1.40853	1.3147	1.31771	1.40602		1.53567	1.7289	1.73763	1.17758		1.40857	1.33932	1.26716	1.2179				1.20883	1.48997	1.36303	1.44037	1.35783	1.29043	1.32975	1.27688	1.45992	1.33436	1.27483	1.34245
214	1.56584	1.56642	1.48482	1.30698	1.30697	1.45409							1.41716	1.59072	1.54336	1.25383	1.32855	1.19147	1.39831	1.41594	1.28121	1.26112	1.33881		1.61384	1.79726	1.78269	1.17607		1.40207	1.34517	1.31492	1.24028				1.21782	1.45406	1.39744	1.45138	1.30827	1.28709	1.25322	1.25988	1.4827	1.33949	1.25064	1.30418
