# Supplementary material for: FAM3C/ILEI protein is elevated in psoriatic lesions and triggers psoriasiform hyperproliferation in mice
Source: EMBO Mol Med. 2023 May 25;15(7):e16758. doi: 10.15252/emmm.202216758 (PMC10331587; doi:10.15252/emmm.202216758)
Supplement: Supplementary file 3 — Source Data for Appendix [file EMMM-15-e16758-s005.zip › Figure S2/S2B/Trans-epithelial water loss, Numerical values.xlsx]

## Sheet: Sheet1
	TEWL
mouse ID	ILEIind no Dox	ILEIind +Dox	K5-ILEIind no Dox	K5-ILEIind +Dox
LT-KTG001M				1.87
LT-KTG002M				1.31
LT-KTG003M			2.3
LT-KTG004M			2.34
LT-KTG005M	2.36
LT-KTG006M	2.75
LT-KTG007M		2.06667
LT-KTG008M		3.93
LT-KTG009M				2.87333
LT-KTG010M		4.41333
LT-KTG011M				2.11667
LT-KTG012M	3.68333
LT-KTG013M			4.32333
LT-KTG014M	5.60333
LT-KTG015M	2.71333
LT-KTG016F			3.85333
LT-KTG017F			2.69333
LT-KTG018F				4.31333
LT-KTG019F				4.36333
LT-KTG020F				2.33667
LT-KTG021M			4.51667
LT-KTG022F		2.37667
LT-KTG023F		4.44333
LT-KTG024F		2.68333
LT-KTG025F		2.76
LT-KTG026M			2.455
LT-KTG027M			2.255
LT-KTG028M				2.58333
LT-KTG029M				3.24
LT-KTG030M				2.89667
LT-KTG031M		3.20333
LT-KTG032M				2.23667
LT-KTG033M		4.00667
LT-KTG034M				2.83667
LT-KTG035M		3.51
LT-KTG036M		2.51333
LT-KTG037F	3.85333
LT-KTG038F	4.44333
LT-KTG039F	2.68333
LT-KTG040F	2.76
