# Supplementary material for: FAM3C/ILEI protein is elevated in psoriatic lesions and triggers psoriasiform hyperproliferation in mice
Source: EMBO Mol Med. 2023 May 25;15(7):e16758. doi: 10.15252/emmm.202216758 (PMC10331587; doi:10.15252/emmm.202216758)
Supplement: Supplementary file 3 — Source Data for Appendix [file EMMM-15-e16758-s005.zip › Figure S2/S2D/Epidermal thickness, image quantification.xlsx]

## Sheet: Sheet1
	epidermal thickness
mouse ID	ILEIind no Dox	ILEIind +Dox	K5-ILEIind no Dox	K5-ILEIind +Dox
LT-KTG001M				9.26812
LT-KTG002M				8.51313
LT-KTG003M			9.7475
LT-KTG004M			7.33188
LT-KTG005M	8.50938
LT-KTG006M	7.97063
LT-KTG007M		7.92188
LT-KTG008M		8.15
LT-KTG009M				7.82188
LT-KTG010M		10.0131
LT-KTG011M				7.46
LT-KTG012M	7.2825
LT-KTG013M			9.92938
LT-KTG014M	10.185
LT-KTG015M	7.06062
LT-KTG017F			9.42
LT-KTG018F				12.3812
LT-KTG020F				10.9012
LT-KTG021M			9.61
LT-KTG022F		10.3969
LT-KTG023F		12.8063
LT-KTG024F		10.9913
LT-KTG025F		9.86125
LT-KTG026M			8.87813
LT-KTG027M			8.005
LT-KTG028M				8.65938
LT-KTG029M				9.66687
LT-KTG030M				8.99
LT-KTG031M		8.10688
LT-KTG032M				8.47
LT-KTG033M		9.52875
LT-KTG034M				8.03
