# Supplementary material for: FAM3C/ILEI protein is elevated in psoriatic lesions and triggers psoriasiform hyperproliferation in mice
Source: EMBO Mol Med. 2023 May 25;15(7):e16758. doi: 10.15252/emmm.202216758 (PMC10331587; doi:10.15252/emmm.202216758)
Supplement: Supplementary file 3 — Source Data for Appendix [file EMMM-15-e16758-s005.zip › Figure S2/S2G/Epidermal thickness, IMQ, image quantification.xlsx]

## Sheet: Sheet1
IMQ
+Dox
ILEIind	K5-ILEIind
48.47	51.4
46.44	60.2
38.7606	55.43
43.0756	71.08
36.2442	56.4106
	58.335
