# Supplementary material for: FAM3C/ILEI protein is elevated in psoriatic lesions and triggers psoriasiform hyperproliferation in mice
Source: EMBO Mol Med. 2023 May 25;15(7):e16758. doi: 10.15252/emmm.202216758 (PMC10331587; doi:10.15252/emmm.202216758)
Supplement: Supplementary file 3 — Source Data for Appendix [file EMMM-15-e16758-s005.zip › Figure S4/S4D/Mast cells, Image quantification.xlsx]

## Sheet: Sheet1
	number of mast cells /mm2
	ILEIind -Dox acetone	ILEIind +Dox acetone	K5-ILEIind -Dox acetone	K5-ILEIind +Dox acetone	ILEIind -Dox TPA	ILEIind +Dox TPA	K5-ILEIind -Dox TPA	K5-ILEIind +Dox TPA
KTG 001	17.4
KTG 002			14.7
KTG 003			36
KTG 004			40.4
KTG 005		24.6
KTG 006		40
KTG 007		29.8
KTG 008				39.6
KTG 009				30.7
KTG 010				45.5
KTG 011				23.8
KTG 012					37.9
KTG 013					26.8
KTG 014							34.5
KTG 015							28.7
KTG 016							31.6
KTG 017							28.2
KTG 018						42
KTG 019						30
KTG 020						28.1
KTG 021						60.6
KTG 022								32.1
KTG 023								25.8
KTG 024								48.8
KTG 025								32.1
KTG 036					52.8
KTG 037							35.2
