# Supplementary material for: FAM3C/ILEI protein is elevated in psoriatic lesions and triggers psoriasiform hyperproliferation in mice
Source: EMBO Mol Med. 2023 May 25;15(7):e16758. doi: 10.15252/emmm.202216758 (PMC10331587; doi:10.15252/emmm.202216758)
Supplement: Supplementary file 3 — Source Data for Appendix [file EMMM-15-e16758-s005.zip › Figure S4/S4F/F4 80 + cells, Image quantification.xlsx]

## Sheet: Sheet1
	number of F480 + cells /mm2
	ILEIind -Dox acetone	ILEIind +Dox acetone	K5-ILEIind -Dox acetone	K5-ILEIind +Dox acetone	ILEIind -Dox TPA	ILEIind +Dox TPA	K5-ILEIind -Dox TPA	K5-ILEIind +Dox TPA
KTG 001
KTG 002			5
KTG 003			114
KTG 004			53
KTG 005		38
KTG 006		90
KTG 007		64
KTG 008				690
KTG 009				146
KTG 010				214
KTG 011				162
KTG 012					1096
KTG 013					1016
KTG 014							1082
KTG 015							1490
KTG 016							1206
KTG 017							1012
KTG 018						1341
KTG 019						1164
KTG 020						1430
KTG 021						883
KTG 022								606
KTG 023								1227
KTG 024								350
KTG 025								1122
KTG 036					431
KTG 037							546
