# Supplementary material for: FAM3C/ILEI protein is elevated in psoriatic lesions and triggers psoriasiform hyperproliferation in mice
Source: EMBO Mol Med. 2023 May 25;15(7):e16758. doi: 10.15252/emmm.202216758 (PMC10331587; doi:10.15252/emmm.202216758)
Supplement: Supplementary file 3 — Source Data for Appendix [file EMMM-15-e16758-s005.zip › Figure S4/S4I/IL17 ELISA, Numerical values.xlsx]

## Sheet: Sheet1
	acetone		TPA		IMQ
	ILEIind	K5-ILEIind	ILEIind	K5-ILEIind	ILEIind	K5-ILEIind
KTG018			8.82224
KTG019			8.50446
KTG020			10.8705
KTG022				4.01339
KTG024				7.31549
KTG025				8.23366
KTG101	4.78125
KTG102	4.45089
KTG103	4.70089
KTG104		7.59375
KTG105		5.37946
KTG106		1.98661
KTG107			6.64093
KTG108			5.86982
KTG109			6.44647
KTG110				5.26677
KTG111				6.01986
KTG112				5.89234
KTG152						3.65625
KTG154					5.48661
KTG156					7.95089
KTG157						8.12946
KTG158						6.38839
KTG159					5.96875
