# Supplementary material for: FAM3C/ILEI protein is elevated in psoriatic lesions and triggers psoriasiform hyperproliferation in mice
Source: EMBO Mol Med. 2023 May 25;15(7):e16758. doi: 10.15252/emmm.202216758 (PMC10331587; doi:10.15252/emmm.202216758)
Supplement: Supplementary file 3 — Source Data for Appendix [file EMMM-15-e16758-s005.zip › Figure S4/S4J/CCl2 ELISA, Numerical values.xlsx]

## Sheet: Sheet1
	acetone		TPA		IMQ
	ILEIind	K5-ILEIind	ILEIind	K5-ILEIind	ILEIind	K5-ILEIind
KTG107	80.4
KTG108	84.4
KTG109	90.3
KTG110		79.7
KTG111		44.2
KTG112		72.8
KTG018	63.6
KTG019	38.5
KTG020	29.7
KTG022		26.1
KTG024		31.9
KTG025		47.5
KTG152				24.4
KTG154			31
KTG156			32.7
KTG157				68.4
KTG158				41.7
KTG159			53.5
KTG005					17.3
KTG006					17.7
KTG007					19.4
KTG008						11.2
KTG009						8.8
KTG010						17.3
KTG101					12.5
KTG102					12.9
KTG102					8.6
KTG103						11.3
KTG104						13.7
KTG105						14.2
KTG106
