# Supplementary material for: FAM3C/ILEI protein is elevated in psoriatic lesions and triggers psoriasiform hyperproliferation in mice
Source: EMBO Mol Med. 2023 May 25;15(7):e16758. doi: 10.15252/emmm.202216758 (PMC10331587; doi:10.15252/emmm.202216758)
Supplement: Supplementary file 3 — Source Data for Appendix [file EMMM-15-e16758-s005.zip › Figure S5/S5B/pSTAT3 +cells, Image quantification.xlsx]

## Sheet: Sheet1
%pY705-STAT3 + cells
ILEIind	K5-ILEIind
81.7296	65.7512
71.8393	72.7512
76.7258	81.9399
