# Supplementary material for: FAM3C/ILEI protein is elevated in psoriatic lesions and triggers psoriasiform hyperproliferation in mice
Source: EMBO Mol Med. 2023 May 25;15(7):e16758. doi: 10.15252/emmm.202216758 (PMC10331587; doi:10.15252/emmm.202216758)
Supplement: Supplementary file 3 — Source Data for Appendix [file EMMM-15-e16758-s005.zip › Figure S6/S6D/Epidermal thickness, Image quantification.xlsx]

## Sheet: Sheet1
eoidermal thickness
ILEI fl/fl acetone	ILEI∆Hem acetone	ILEI fl/fl TPA	ILEI∆Hem TPA
10.1619	8.50062	46.63	39.95
8.80438	9.18062	45.58	50.54
8.32437	7.80687	52.24	49.99
		41.54	62.25
		45.2
		51.31
		39.02
		52.08
		52.11
