# Supplementary material for: FAM3C/ILEI protein is elevated in psoriatic lesions and triggers psoriasiform hyperproliferation in mice
Source: EMBO Mol Med. 2023 May 25;15(7):e16758. doi: 10.15252/emmm.202216758 (PMC10331587; doi:10.15252/emmm.202216758)
Supplement: Supplementary file 5 — Source Data for Figure 1 [file EMMM-15-e16758-s001.zip]

Archive with 9 entries (4 files):
- Figure 1/
- Figure 1/1B/
- Figure 1/1B/Distribution of ILEI, Numerical Values.xlsx
- Figure 1/1C/
- Figure 1/1C/Median ILEI content of keratinocytes, Numerical Values.xlsx
- Figure 1/1D/
- Figure 1/1D/IlLEI conternt and epidermal thickness, Numerical Values.xlsx
- Figure 1/1E/
- Figure 1/1E/Epidermal ILEI load, Numerical Values.xlsx
