# Supplementary material for: FAM3C/ILEI protein is elevated in psoriatic lesions and triggers psoriasiform hyperproliferation in mice
Source: EMBO Mol Med. 2023 May 25;15(7):e16758. doi: 10.15252/emmm.202216758 (PMC10331587; doi:10.15252/emmm.202216758)
Supplement: Supplementary file 5 — Source Data for Figure 1 [file EMMM-15-e16758-s001.zip › Figure 1/1B/Distribution of ILEI, Numerical Values.xlsx]

## Sheet: Sheet1
skin-1	skin-3	skin-X	953	992	998	2220	1536	256	2303	2482
48965	154938	113712	31848	71912	43704	20350	75148	77712	90592	14608
72296	72287	162086	29032	27629	140056	37818	139415	122448	108705	63267
62365	79825	101535	26029	10845	98014	46869	116673	11969	259223	19899
121499	57062	134866	11909	33807	88604	24643	19092	67689	113500	30748
71292	69771	25635	77373	40189	34637	80748	106445	75659	190651	58815
66297	45554	28476	40744	32323	56240	52455	90526	115724	21698	30986
58750	85102	21694	34185	23407	83283	20209	78076	25388	42092	72271
49340	79421	47542	30966	24847	34501	66729	107474	72486	93874	98977
35788	37115	72831	56472	38298	205982	49519	101985	204825	16033	88691
48297	104832	42298	22222	30669	80983	96048	131150	171921	40676	69748
27469	27272	36662	46623	51913	65697	124097	74449	303940	44976	126211
39272	32786	36082	50066	72200	107541	61811	155841	68547	24930	18607
53014	54389	27940	55590	17724	63157	41287	17887	52691	122152	44777
34795	43352	9722	36868	55230	129307	103370	70189	93254	19204	53353
69966	33118	63716	97980	62508	66213	72047	75055	184014	52741	107981
22752	57614	36744	77077	86862	164287	74464	108159	86902	133840	35542
25514	15365	89282	39760	121894	81872	30346	57081	299919	89301	60894
37275	78773	16285	30692	32502	53164	87738	39507	151527	46241	63563
50301	20273	56343	12936	47301	250505	97742	73979	155558	72217	60205
18521	65539	15856	23189	60257	49541	54719	82379	42797	38775	51742
27247	92618	69214	10820	51036	108279	85579	49271	120406	38935	25136
17549	39791	47325	21217	174078	31805	69066	39859	195048	97602	184600
39974	84606	71572	32301	58197	101609	133704	63053	332219	120765	33867
38500	94152	37569	12051	80201	46632	150630	50611	17017	189720	122617
107964	53071	24696	18795	19842	61220	91633	87447	256689	138908	29035
44834	50700	60578	21211	50312	147104	80721	27533	735142	47354	73588
23297	132171	22189	24101	76495	69056	122504	76054	76520	76964	53296
42098	31718	48534	52492	133999	144521	63950	75001	298723	69946	31322
40804	79168	52327	11473	54021	136641	93329	97549	645513	422293	61783
31743	30635	22280	27358	64736	35348	73913	110896	56447	37454	84313
32018	36087	41256	28838	148778	80347	44012	26138	16759	191304	52544
42019	135629	45533	36324	53806	272158	28001	48373	242987	50415	78826
68563	34701	34514	40249	85430	152028	93459	92669	257917	33201	60189
29602	62028	77661	64778	62881	63882	64112	72980	376932	99441	131511
19921	23298	84695	39861	81692	73142	106896	66320	180807	73899	144388
70249	28618	150382	38016	192246	167889	108753	39576	60590	108322	18134
31277	95882	12167	43231	50583	22781	87675	115259	474804	105849	135957
83113	65304	28200	34345	80825	44351	75000	53729	107350	96070	102972
25614	40804	39130	45295	141310	10209	106574	120433	173241	99933	61911
47773	18257	148833	27101	36198	72399	124864	65864	200707	44561	79509
36444	50474	10447	23742	49606	267071	44267	128346	62253	95812	48883
14193	46009	27234	26998	66308	50381	107309	57245	442771	102565	133284
96501	56691	34159	20882	52139	94850	114430	73674	425529	38581	80672
47249	112048	22638	21254	79502	30795	178869	82215	408157	6866	79434
22682	71301	21531	35599	84325	123145	119150	88877	381679	86551	30898
20949	63084	43310	17699	61026	178247	8750	42977	168193	100735	59708
21261	86500	17799	90265	127678	68668	70394	61420	188741	105534	5436
46447	16834	5342	39739	154228	85596	46016	17192	308390	97402	66109
30315	142688	33364	49481	49347	36886	74015	31077	230170	61670	116305
8430	57663	71377	51770	51377	124917	83338	50682	139450	62172	42050
38836	73578	31899	23444	36604	23509	82904	23808	165932	40211	89055
27595	67798	44236	16703	103993	50714	16937	74241	225436	99444	94679
55977	33864	15340	41155	108839	59012	55180	25279	340176	40048	97570
15469	202880	53179	39954	129616	45751	164571	45137	29985	67480	57615
19671	31864	29289	21533	66089	73559	89995	17357	112733	161718	44169
24999	50422	27056	12998	260409	243521	107831	90902	182612	119417	52693
20845	15773	48803	37787	117993	74344	62295	80656	133295	211711	165121
25385	86309	40723	21478	39388	336308	78562	32676	812954	162471	99084
12458	139985	16138	23817	97023	101272	97332	57726	388046	39328	194122
30706	181386	20688	34314	93631	47614	148716	137952	244157	46845	121398
16218	82008	33157	30470	72589	45732	87273	219904	215174	124319	87279
20356	231296	42789	45675	15003	116121	96846	223146	336265	169606	101957
16073	43972	19841	18671	26757	63742	90598	76674	173724	34935	84303
33408	224651	58833	24778	57265	69638	79241	6000	606154	80979	82308
14412	70170	51148	32783	152499	53123	94039	50211	129840	64206	39052
13549	67719	42740	26144	62377	73040	32478	213032	231334	25321	111219
33214	88067	17861	34171	90293	319580	88915	50595	333544	71710	61647
51782	123515	59909	17639	180374	310672	66556	64148	261399	46157	29891
43254	76698	76390	30971	67129	51311	159403	74834	80700	59395	19600
22941	25008	39588	22176	38167	38597	36771	75962	353891	62462	68867
37514	54667	38860	65978	48155	126355	111789	188275	338054	212788	68231
27560	83865	73380	104016	61432	45374	65464	61241	385542	22917	77102
24553	63700	48637	28511	82975	53936	43607	81969	94496	121967	60034
147401	53358	41275	13553	71922	86352	129334	20433	244130	151773	84354
22032	67268	61601	43646	42011	60028	27788	82646	316276	91352	77772
9166	37846	76614	60753	112073	60403	65053	85507	171569	76043	52044
39780	91891	25386	11840	52065	107370	57239	255912	206345	189992	83289
30155	47097	53940	31454	102145	89584	97538	106276	122511	73760	142236
14271	153480	35830	41541	69206	62553	109777	102111	269199	81381	89514
44930	77502	19038	22674	115094	43701	206045	134622	79700	109810	110611
11873	73267	29022	22287	118362	233549	131614	159091	799963	108191	81111
22047	33866	46845	19164	30449	132286	91961	160147	205475	92753	121771
52275	62787	44015	45316	45013	46070	91093	411689	318231	146962	20310
26520	31331	54828	18557	18688	57585	40985	125303	143611	85230	63280
23313	56531	68759	41179	42667	83817	104330	129463	176411	124753	165906
23240	87274	47991	19922	77400	48560	81912	68028	83902	103955	61361
27626	106921	124668	21753	32015	42739	66462	193388	404291	7882	75715
30095	52333	27163	32312	47848	145537	95768	150721	274724	58913	52813
23348	99713	57548	10889	42311	127668	112789	99907	326193	35074	23837
36290	138768	20831	29092	94873	111621	54226	152406	73438	100389	44002
68482	25556	69448	16960	66242	124887	96373	114964	65289	127302	119195
46048	126946	33799	46930	46690	72020	24611	167916	186361	23627	73040
22302	53535	29542	17241	89809	73545	81853	174688	144228	183953	172907
56454	59853	47910	312470	62460	80314	72900	128217	136304	53875	78895
39995	87268	30528	54683	38092	89186	109741	220456	137331	109401	24386
21352	36499	63302	14815	34465	61835	37728	143713	59747	15418	112955
39958	91796	47198	35386	56964	108053	62644	150690	186369	21545	58885
13979	135355	36482	53046	42640	107180	25752	208279	110060	62668	34161
43315	93847	42620	59410	64065	97249	26100	131642	181123	168878	50157
6135	102965	28531	15633	34777	99061	43974	97798	218126	142780	140870
28839	126376	106040	28709	41891	226098	33664	124973	98169	67758	103262
32009	47646	33713	35867	304033	15276	89289	204439	115044	194652	41235
26825	30109	29722	24141	30180	172596	27894	356668	150722	76934	63881
49199	136288	36842	8427	86283	83783	76830	194828	85525	48378	60849
32532	73783	56862	64888	107564	38808	94034	156274	137144	122626	132567
10306	105295	38799	11658	56176	26391	85610	145933	146085	80382	52078
47723	69620	37691	19239	46636	95170	44480	290125	161319	49436	37681
18658	67973	37366	17678	61334	57256	40867	113249	159233	86064	111193
15872	55261	29057	21616	112685	95160	72931	151086	80986	63082	110302
11171	77773	270626	29429	77214	60582	52907	189791	113631	191673	32030
20508	276668	30879	26033	42433	45120	233102	195721	280981	100109	28113
20453	86935	14327	21938	74872	65129	50656	178486	82437	47888	18437
51489	75862	33359	38092	67827	73055	113056	96826	221328	86735	41966
45406	81679	22691	37651	344969	66223	100953	48495	146037	84828	195133
12028	35875	109673	35015	70595	41023	60415	112655	122120	49568	17971
10345	131792	33210	22475	41603	83667	7849	100246	213491	81707	160163
10256	85952	59831	17401	141106	55465	62625	112153	159423	52041	113170
33347	139677	19573	25532	103819	21023	63566	50727	141954	64795	143864
24434	142030	31511	20585	55192	120538	71503	13226	204495	27739	36215
22623	73898	37837	24222	97191	47204	103217	48916	221530	36960	57578
30760	95179	76590	87762	90034	40519	94594	89460	264360	101113	117853
24872	65412	34396	20641	54861	102097	88817	251413	189219	128429	89267
6600	56513	43554	29916	24516	23110	47159	56908	61488	99648	83228
48418	97010	48931	18512	58937	134456	102934	135117	138780	203111	97541
22409	100373	28779	6365	75608	107202	16076	105121	198822	84478	75412
32468	71220	28815	96370	35592	222672	65025	69977	108157	51971	202040
67331	116682	27184	72488	64036	52501	34363	131152	109918	70100	102672
30978	125302	61904	54594	81101	12385	43626	152304	36506	128705	36100
40709	73157	12707	32904	124922	28746	114849	90261	438685	22389	35406
70071	103502	26524	56698	108459	88298	22243	90482	183664	80046	46862
38766	90130	47415	40123	117654	20695	70817	160263	180832	18616	82494
29651	43631	49275	27665	78974	41354	72509	140110	52073	128108	75068
25943	108620	35663	24647	32458	176009	93510	304214	63274	90374	68444
17760	59278	50389	19367	52351	115085	49087	137943	80401	100113	54795
28133	126978	9740	10795	27115	42019	82490	96956	39385	114068	61249
70725	182972	24612	55618	43015	70557	15360	48612	64281	150245	91825
25126	78987	42890	11460	32461	52633	47996	126243	40650	62133	78066
18621	148313	29011	36675	218568	52144	35911	77109	358892	48982	50213
20191	51632	61096	56553	16392	44225	50098	92470	225226	79516	56528
29061	40349	41838	25576	21002	32688	74629	94691	365548	12315	40400
18600	51601	45395	24196	15345	38877	42964	165340	156111	65321	72019
27775	53557	35415	87065	105810	62442	61682	56480	137725	154339	62271
10803	68888	7955	36687	45767	112178	27469	61985	116266	180754	58939
23677	207305	54808	23891	39603	52463	67005	119952	130462	53281	65392
11898	107989	24095	53166	95675	44420	78344	61579	104921	64588	32027
34305	60028	65491	76738	224326	96275	8244	168935	112682	36908	19140
19747	13851	22609	78910	51150	26962	63345	36103	97051	90036	47460
18397	100348	4476	38689	116223	58420	58425	220894	101779	56112	110444
15164	90723	21267	31623	61000	79254	28898	44837	83065	89020	67743
59774	57419	57089	11187	92058	62396	61501	170156	235012	29997	67686
41962	49138	22241	44547	84871	69441	59054	56518	72859	23888	49315
32076	116208	43820	10306	149463	51971	77039	139791	44650	231561	85880
45939	145606	13459	35427	67078	66904	81567	114127	92017	10207	304189
19550	55968	62511	52282	60923	87719	19812	85215	41607	85141	75069
11381	43524	151156	25883	35073	9527	202705	158278	108000	51290	100477
36275	30246	29538	17947	81308	53670	50165	14530	104830	72467	106038
28192	84634	31603	81851	55397	49942	164179	138349	184116	54030	141430
74610	68920	30021	49319	54654	21856	20932	124929	68138	52340	534845
50609	67526	10405	49096	40367	11172	21670	157461	236293	101936	370409
11416	84172	31725	30381	28496	45762	28547	210012	44107	40388	176031
18624	15947	47666	27598	62932	59665	77514	84216	177156	58908	191724
51037	176077	26204	70155	91161	63625	52922	329648	121118	78196	163246
12925	93430	18281	24459	80805	77994	141889	86107	57014	120959	92885
85407	94574	23818	15445	104475	109005	47359	61977	166673	46121	395259
22634	185087	31644	87179	44771	77931	54535	130162	197771	86973	155453
12809	59621	32202	26172	106320	42498	57985	87372	174422	43166	273403
10382	31737	62953	41869	53287	83973	47138	240321	136570	20305	202417
14736	71335	36729	36950	56300	35087	63426	69136	95373	80503	225792
20286	181795	36616	67280	56594	22842	72549	168130	51447	157074	105359
25059	41263	28587	64999	47478	56204	48812	222449	105367	104465	194728
29612	110532	11605	36379	160709	30550	87906	170058	81549	49807	178790
11155	35302	43299	26476	124376	40341	61663	274974	60041	29207	67263
14650	151087	23878	17396	171496	30500	45591	700766	144280	53890	65154
17120	35860	45629	12699	111592	82563	18941	76821	122490	95210	185215
23942	152833	12749	35419	15550	88992	47065	117635	56366	30045	214926
9232	117085	18571	21656	61695	34584	53777	196570	263800	39824	139433
16808	128496	36397	38298	256593	89410	100269	165465	128463	43722	124672
22159	83492	27243	69899	94218	34569	43938	5015	83241	83436	609448
28724	73651	10020	38928	81064	96767	43472	259863	86346	48671	184198
33310	73998	28423	53842	116602	70955	16707	58595	128974	52844	384564
33601	135863	17667	79397	55817	44671	106324	33728	62481	53376	198746
13715	95632	27248	41849	31853	20706	37344	129308	40369	65665	35903
35646	193328	34644	201948	36964	36265	75709	36652	194738	93343	40966
6567	115006	22527	41179	222671	56048	37522	71719	172759	90278	154315
36761	168920	90431	42510	22740	83104	62430	23290	103048	37288	381496
21333	47933	37994	44959	12647	230756	33362	222473	47567	111323	394596
33955	109012	169091	30323	54722	40574	86660	71286	165807	126416	392156
40290	121257	25056	30235	52397	27295	49328	92720	234878	55270	191503
11055	173869	20336	16546	98016	27061	52324	65900	74825	13149	237198
42829	86393	21824	19892	88582	13101	42681	167117	78028	39827	81502
26505	69210	29562	38298	35568	21173	42916	18466	211946	51183	124558
55148	94774	23403	52741	61113	62184	38416	121931	91671	16565	107163
29948	54420	16373	29338	20123	36589	112314	35069	67328	73204	76162
21177	275781	75229	14658	29214	53878	73853	108984	206093	67102	262901
15361	73216	42507	22016	33642	85976	38816	112772	54461	50085	64071
19390	79496	39174	17837	28023	24737	93386	877913	116853	36231	189770
20683	259187	25348	37481	25841	64302	113962	68918	152962	47510	43684
23083	79256	26634	42693	44192	34203	46456	155321	56997	97056	188193
24752	37488	47675	51800	19616	37689	27280	141241	80273	80878	181362
56617	27385	83725	16305	36429	60739	99523	69519	105168	69679	159506
37336	85782	27125	44837	36005	37977	23824	159429	210988	31424	96453
57707	156741	38656	41163	33293	38159	22536	143172	129704	124081	153567
90029	45802	46647	40568	33225	334243	77857	190833	62385	70323	615743
10111	123842	25564	39738	21160	63629	39583	183414	106906	94491	345906
37306	54295	22150	61944	56814	32217	127068	86386	245577	34447	166821
115060	33100	14241	29876	42875	47135	17500	205965	430739	205805	109957
18580	42464	62617	89379	83244	32388	33071	37552	172952	123046	61603
28936	15370	12097	34736	32280	68917	133120	123396	141388	42221	261715
14220	135669	23957	21509	28553	55390	68005	138222	187665	60776	37977
50973	83240	19322	47919	36823	37596	26019	57816	181724	34846	114344
22675	82409	53075	17881	50685	39316	29440	15865	97516	70218	228630
26863	45444	22655	56770	79001	81829	90054	152886	152924	32512	125754
41287	40070	24505	34479	32732	55949	62139	73524	94605	46638	146317
24700	64308	72617	43344	57468	43552	31252	118266	152341	41070	229323
20614	93872	41956	27163	39944	59639	35614	205781	78564	35893	396484
41194	38448	34309	90265	41865	61059	50530	13485	187948	95874	58874
13148	31435	52167	29914	59163	45280	43631	41448	68638	79022	600297
35484	36234	20270	18143	44022	8979	36454	44498	155277	208090	74692
12270	30676	12668	30896	69508	59174	29594	44724	178201	112052	20012
37914	77455	30861	33460	90739	59075	40699	32587	121710	29010	224893
15009	27582	13932	20592	33372	25446	35262	66329	154401	130272	55571
22536	160044	23573	41596	37437	53306	36436	63355	192021	42987	145762
20321	33491	81764	42398	64835	19174	40064	126871	123382	25812	135107
33141	23351	31541	48785	45307	29883	60359	145063	201240	117791	65996
54699	16913	91367	28542	106382	83897	39032	43624	169879	46925	143793
21839	54955	33098	24366	12590	51824	34731	150917	119828	19892	70578
61605	94962	38365	71037	99578	62300	75082	164884	93310	49185	96330
49075	19148	22205	39746	107425	81485	46217	102152	107269	89757	166197
47671	54876	30373	106632	216883	101492	82348	34451	84418	53189	115130
52596	43760	67741	21984	320407	64582	81203	114765	99355	47230	16327
8014	56702	48757	16632	250380	79063	50443	101058	109889	77296	142232
33431	49101	32113	67708	90707	47053	39875	70021	135534	17587	119223
61026	24755	67079	22682	184464	53737	36990	105598	120373	35103	291508
15891	79790	19280	16280	240788	18298	29515	60210	81906	103826	60056
52727	15673	73426	63791	82952	68709	36209	171650	305763	57670	175467
22279	13459	58617	46164	145894	64958	99497	140026	233243	46015	115519
9989	27867	40093	29545	331773	341903	43839	136824	101151	40382	62811
21707	57643	56690	15813	139902	75369	36205	48053	72525	24316	140451
41082	57505	40077	66315	99182	186931	34817	61454	181001	52892	194517
69222	81807	32913	22457	312741	28791	39706	276686	145567	73128	214249
41219	44885	24442	22047	67203	99202	39850	76023	64971	32439	111481
50281	65555	137063	32754	94278	41979	20465	132526	199856	34048	131706
13214	62850	18422	30277	204510	25400	56593	156857	54831	27180	209887
24565	46059	42329	16927	58742	32357	12808	96478	139109	84968	48677
32437	51473	78957	38289	132308	73530	31402	220814	87742	81629	55351
18166	49449	60373	17784	171075	33161	33144	98003	74565	95933	155598
11464	38192	23979	95975	248065	62102	29592	74976	101447	21628	201213
39273	55957	40153	104013	377567	46181	54201	53522	224728	42188	166264
30071	54191	38882	23569	185046	18791	63632	163411	56449	21797	135888
49764	63480	39515	22584	124431	50786	51854	349760	74699	14276	45015
29219	109425	44790	46698	110880	55288	34393	28548	83008	27703	251297
22102	26987	194656	53439	99310	44692	60602	72824	66755	35440	237112
42999	85877	21363	76524	73501	98005	108732	126675	113116	31504	13978
32761	38628	34601	16592	90444	55921	39348	167852	35409	18125	23616
40961	33576	49017	22196	61426	20698	17581	177515	95090	106907	147423
29669	74299	26254	36438	75990	31075	39152	221715	187919	32424	158119
36599	55247	41595	51094	131012	67142	106958	84580	196022	15468	160812
25372	32536	29665	16002	521950	18672	40418	140962	64103	84134	177691
43249	50070	54813	46894	270344	89812	85346	196791	304621	43654	160200
50013	44697	42496	36013	124788	48121	47150	22062	142572	15613	112176
20772	74720	21515	10167	180630	7634	22028	48778	103635	32647	57797
36415	95011	74652	23091	68533	47889	41747	109461	193472	20318	150601
56577	72295	35738	20737	108525	75745	29902	79394	91032	15123	82135
42799	19404	131781	19805	81364	41473	94264	137679	91573	29848	3351
70712	25816	14814	42281	55612	133649	74439	106552	75955	33880	236044
19692	74430	19713	37951	70974	59388	59364	100659	160283	20170	114844
48420	48540	34337	26708	104665	116267	40468	150973	70419	104456	84022
109783	90449	23653	27918	37350	87007	58614	213446	151412	73205	370898
29647	80246	30030	27551	69195	27660	102036	164622	36238	12470	127212
47847	48495	69121	22711	92450	11703	40332	37000	51915	49644	962454
107334	23635	96173	107815	73290	46346	103545	88700	250936	74589	31859
52692	92953	8109	31669	339950	19771	77972	160227	130611	98775	57656
27357	51724	52775	51815	139008	29174	16242	92945	65942	35113	131322
53490	47125	20439	28160	183453	178261	87285	152281	191249	52422	102016
109586	40718	28775	20797	149146	99464	27244	44743	124437	117676	81266
37068	62642	29964	35740	63844	29227	104727	82902	171452	170819	75600
26981	73080	36484	103457	54057	40523	37146	196410	26014	32407	7899
61220	119713	43677	28070	123661	162993	46486	64388	45466	31826	91600
61089	34019	42111	67558	87221	129550	53094	40562	40980	30076	169995
82598	36422	25364	22471	73329	25108	93445	100772	99632	7768	137608
102920	57542	30409	27481	124376	61541	25720	30046	192372	8218	100258
70571	63803	34557	45731	67836	63813	57484	85893	217662	41514	82571
165013	52063	9238	30518	93457	88646	61808	111016	63597	70924	143386
157900	49231	60495	41206	70844	31037	47420	96058	158076	21193	84108
27725	63781	21261	35087	84120	41205	19113	100533	144789	35259	101720
53530	75808	25743	21266	67428	72269	37905	128267	193832	39543	98191
16543	35966	30795	19532	81136	30881	23957	74501	187459	70081	225825
31081	63691	57534	25163	117716	43778	102910	143794	202043	22635	152259
94093	60900	30381	49188	95133	45654	48121	214536	86529	36285	267702
84244	37555	30203	25927	93843	67811	22377	102378	62754	43866	71943
18385	76184	10302	62306	79870	38956	71636	105797	113874	38023	103103
61286	309697	62045	14007	59822	37347	64206	45168	201203	58271	270071
53148	112468	45800	60162	131319	26619	57004	90465	66606	9360	118408
33746	110180	30093	12403	84412	51896	48263	21195	233249	59489	37053
52151	43474	37798	19861	68993	31485	40573	53032	28034	129047	127326
87523	50938	47880	35274	251057	46396	117767	16557	161655	28660	112961
51788	104918	6947	85097	128277	56938	13278	141279	176883	20750	137217
118383	33075	48143	33600	105346	15141	93542	141494	111378	20001	93650
99449	96622	25318	27307	134813	43942	53611	53153	188780	95602	254810
13558	18517	47955	71279	66833	33232	97879	150131	46169	15052	120827
70166	91402	23134	51120	98063	41805	45630	51342	145207	45547	139562
18766	158305	83341	10875	83063	69165	31569	74300	231931	66928	98665
34992	29311	28288	38787	68189	49032	76830	94361	43642	62993	261783
45338	93880	4752	63805	98346	30192	85156	99494	103097	113333	138354
217578	40763	29029	100681	98660	25063	62191	191217	322378	115126	45681
43052	137604	25624	13186	148034	82726	62653	70395	131781	21878	390958
36112	216789	14737	86662	89855	77440	41516	127646	191279	21150	82477
32377	53931	32442	24897	47608	43186	34601	79376	36623	41472	139493
31899	88188	34155	49114	28978	30657	45207	54957	42406	87162	127230
56854	104772	63114	21667	82593	27835	59111	162212	225140	109315	115883
27638	65213	78564	38638	153005	59815	50040	38820	56361	32509	123507
36152	35557	56165	15292	82538	89685	59896	177681	63605	45880	156318
38835	35891	38130	50244	135300	52961	35798	142678	190425	22371	58560
32792	66914	28275	28228	116330	26581	38301	42931	50024	142566	137359
56977	88316	3494	54483	75424	30637	40656	18249	46643	79809	166484
47235	230019	131449	46081	72657	56801	46621	81509	62940	25617	98145
43557	257930	64795	24535	87175	67694	49439	58839	58744	31768	160319
13892	185352	22815	33363	29850	12374	47831	95421	117775	50771	65053
37340	115055	72691	39531	60495	36402	89229	104102	60453	20814	20791
11469	64976	19386	36031	61198	75942	40188	66915	134523	54675	110872
64848	61714	34327	55284	30545	42663	20135	87662	189262	87467	155603
46204	67283	22112	35140	28729	20281	51823	158384	95590	20273	134498
26358	42792	56125	17406	41111	45704	51978	110304	45088	122461	339078
14970	102983	15254	74073	105133	34995	38791	63596	167487	42240	83677
8432	92175	30824	60523	36133	42976	63292	187563	165963	19543	97712
61269	83868	29379	63366	68057	38229	96790	112481	63743	77154	140260
42122	86263	61993	24645	125391	64769	59257	166846	164237	45194	25118
56433	140613	63025	33220	52423	80262	94883	70765	101191	117749	41752
23957	67519	25505	34656	73347	23507	63706	175979	88435	70553	124524
58294	92151	62402	12944	40942	20213	71858	202507	90228	7246	123551
73786	134831	77900	86386	66514	43683	41789	103116	46347	87699	167558
78378	75217	16897	43884	219672	41032	56477	76366	162251	27784	98027
75195	25800	43804	32000	41089	50133	16140	50773	41949	16705	151099
46555	73375	18956	66106	72299	18795	49344	81678	73656	18828	178941
109932	143508	132776	68056	110321	33083	84207	26920	120646	66611	51159
76667	79667	33744	27904	49731	47754	22549	81635	197142	37790	436263
31084	108692	38126	25818	101524	28542	108176	91437	54780	41020	123462
32729	32264	30448	23977	39845	52474	43186	69988	259858	42982	26562
52366	39784	22444	52897	47322	40003	23243	77583	156785	8677	154088
437780	67022	40847	59981	110062	49288	40533	141306	105124	19950	96060
33098	57821	59994	25283	184474	43828	101596	86294	25437	187644	62000
43034	129812	39713	28212	56913	56353	25257	114332	234321	24187	85236
15528	69869	40470	68608	57760	23721	50705	132599	26646	111582	164424
48895	79092	41144	29641	98472	58984	32840	146326	82806	34755	147314
40526	62712	38237	39117	47315	31394	57504	24784	87299	27031	143333
20887	120822	45821	30114	69979	29390	46522	42738	134815	46043	79658
8410	96758	37732	29780	46906	64407	41656	84136	174285	67859	112679
140309	20201	32880	101068	45292	37748	37643	103821	58077	49897	146144
62195	102242	37569	15045	20428	40221	26500	52836	265417	56258	136258
40552	76182	35266	69286	42090	103440	25040	42265	266007	11965	184795
140706	68279	22825	40502	46567	80577	110183	35377	153662	4501	109105
74255	70637	12729	62255	61594	50851	122523	71123	116881	56990	149136
82351	38344	12720	13728	31304	7546	15268	84123	66999	23631	115433
40772	53815	20748	30987	63263	44053	50526	51483	135405	96165	104120
50692	53361	57560	62920	95320	18547	43264	87677	100982	22910	83908
50006	66166	34346	24397	142687	13474	73206	75204	154661	26699	118428
56092	122158	35797	29384	81641	53431	69479	55993	135958	79782	161393
38881	26315	39653	25063	108449	40746	70337	179228	359095	47111	115709
167801	36921	35938	61557	58853	35861	54433	91758	62148	54106	208513
68202	116564	24993	90617	97885	42463	33485	80930	89111	40956	172817
25263	29201	24555	57165	187216	79778	17003	6107	130188	16755	28990
132722	55254	15887	86543	146361	32581	51933	91892	129578	52667	68106
133945	65652	61368	40584	35094	26568	27926	141215	43546	35501	74833
59336	63599	55999	65175	80592	23345	58982	144655	175320	19368	257222
30513	143695	33963	52796	70818	28610	38805	54858	405667	68603	177025
43424	108131	22693	31028	11086	27020	46247	37420	309084	57032	250684
13741	77345	39199	53126	64892	28618	48233	57235	74064	96965	121562
41370	43789	27881	63892	46692	46138	34701	101293	73063	23796	607361
26770	105836	49699	401801	86137	27872	60031	83657	138897	28272	166530
89388	68451	77079	20420	69847	54916	27573	145803	216086	49803	107636
51986	76906	31349	48311	77520	36683	26907	52705	108694	51243	104407
32283	56702	37751	48989	57551	25423	16669	124814	105188	68560	112648
41101	34419	20796	45399	41507	30596	23266	41898	106419	53409	71426
149123	42101	20045	18397	214088	68641	33735	159301	117727	18554	103229
104425	38857	17521	66508	78398	8090	37639	99962	60571	10464	96542
125797	28160	40373	42661	34922	28651	102994	38903	95624	59440	80002
109890	55846	10983	64339	144298	64431	15179	78685	126954	76388	231551
61250	61942	21544	51048	26915	89501	26549	65657	73456	34030	171647
50282	102079	30026	49885	100257	54725	70303	86451	178507	26657	548763
72945	44867	55024	113454	84196	110378	39621	110244	154701	59128	125658
57378	70172	50041	43935	171137	81408	78903	36934	97562	69464	131401
233841	52241	16682	56978	28102	81519	45910	47676	331188	35710	118656
48177	52570	18777	74413	31084	76709	57437	50243	102475	99197	39529
49506	23127	28315	63598	107070	111668	14277	42348	70472	115774	127001
125597	47005	46957	21244	71780	77883	54040	49678	86546	32835	65266
42513	25410	14952	68128	76640	264575	42024	27283	126007	121817	155034
62008	43736	35059	19969	80869	32961	22881	149812	175441	68164	185785
44556	60139	15894	71348	63719	73226	7210	115845	43256	43089	106128
29535	78771	18884	50088	69939	108632	33763	58273	154681	61992	125617
32679	86349	14724	50164	111840	81621	31126	66705	66776	67105	283166
20654	48855	10760	23845	29957	79281	41172	67726	62054	29751	110718
128584	54930	75874	26318	85291	55513	44660	50541	79069	213929	80001
56215	52183	42573	52307	166040	89349	82707	91419	158943	69259	114727
59582	69717	183609	64886	72523	49447	101491	32881	217872	79666	120600
78111	66356	26982	35624	188159	58869	41648	49842	155173	101370	179136
125727	57210	52126	20156	46908	51897	135639	128082	129890	45362	111614
26087	338909	27697	68816	167656	89224	72383	223413	333946	54302	69823
30038	42889	43391	25314	133876	90027	23924	83572	157316	20028	123738
20951	93750	13185	31903	42025	239950	88418	56945	74612	113076	60085
56627	156419	28304	37744	13422	71496	72304	53808	104279	21456	167113
39237	159426	34957	81220	126722	15406	44604	174581	76421	21817	110978
43244	240023	48394	35911	46305	122784	22444	69926	111138	52127	132216
216698	135758	20152	28517	50963	14095	37711	31076	95205	27045	293260
79096	82393	28160	17775	64295	49776	66567	39714	123336	13846	62215
38291	60215	34903	63147	91313	25560	67440	157934	55440	21293	99425
48014	205123	46780	22705	48722	99135	34091	135927	85180	31899	70575
44136	108069	34774	42481	54279	167295	68195	91272	142658	45011	167221
46253	64724	39123	110754	80408	29805	50421	59462	93077	27147	125094
22909	169324	46603	27286	56479	38849	32318	85889	64835	73712	196874
69421	129559	33461	23570	76823	45552	70692	65127	100415	73644	176544
12903	90213	24038	23254	41745	11758	49725	65037	44683	28751	129099
29984	130774	23284	58040	60222	44075	30523	123142	49837	145600	115338
28316	144575	36014	62393	25368	46407	29903	143642	208186	69698	247154
27414	216360	31409	110927	30436	119603	64707	119770	13294	31248	115824
53664	254910	25532	62514	66813	57187	42502	63148	41378	125515	151324
79372	89356	25460	43249	56914	228290	60819	41544	94867	31411	148389
40878	254415	59833	45332	167929	242985	88418	73428	42926	66649	145431
50574	59636	24806	57857	83020	65334	47560	65895	26087	107103	138076
99195	61035	32270	77134	60028	28346	10991	135027	48969	115465	145673
51468	102600	47625	86878	102466	75716	61439	70685	67322	77870	312602
28880	66990	30496	85155	102523	201934	59620	98179	158854	101876	119525
59653	77695	20292	36229	178399	119470	58595	39586	196277	47562	87091
45821	58797	34661	82680	182413	94517	83223	69566	198663	57417	99821
28597	101108	39035	53903	67656	51103	59690	59653	126716	68820	37638
56631	248872	32290	30110	64533	69004	54979	66147	175644	30523	275911
31968	49913	27951	30573	94465	21813	41423	223466	111066	62888	254645
74170	101785	27707	67850	65061	61253	35769	193449	80195	43308	72930
14626	55358	53317	41549	35888	36920	39099	61103	59225	87850	109033
62360	38879	58915	31328	74624	73305	47379	85458	56435	68417	91550
55833	82705	52692	39128	38931	131850	65300	59526	37834	37574	195222
87526	84396	25786	27406	61077	21673	66339	50948	38462	17126	41460
56282	189565	64257	40958	55572	23189	34039	59151	55643	132324	291061
77366	84760	14547	43509	35701	178525	36006	89496	85661	53403	279687
53634	70606	15889	63670	53941	46888	38073	66942	69476	21354	108805
164682	94382	67379	36724	96694	20314	35788	63437	45559	69488	48062
138752	282626	59495	115085	54750	39425	55489	7907	45476	97714	54240
103570	100050	16041	16422	159903	73030	57965	94126	27589	46973	112407
64129	117817	66657	14509	75426	85726	86599	65113	52090	63159	169158
24870	108539	26284	29875	50843	24177	64857	75347	61125	55611	206342
19762	84693	14486	25166	44123	98815	31239	91165	38980	48934	137642
12619	103338	55243	40048	87033	43011	12314	91183	135937	38800	92121
66961	145950	23339	10374	38281	46718	19124	41600	91418	96877	170272
40133	120720	150375	40489	85543	176737	30812	75551	64889	44404	96637
40326	56969	36438	36051	31892	41428	47888	42794	49369	57538	132325
105499	79628	26316	11707	58229	40860	48231	44752	64647	31126	164664
124646	283199	23496	65252	47548	34975	47852	62134	120220	86376	62180
42557	65173	36327	15287	44516	32814	31036	112018	140690	61302	111588
36874	80998	50596	89362	43883	54999	142847	63013	51697	58281	249213
71581	76798	38299	12719	63846	80316	79652	18797	87920	25300	84168
157404	90410	26808	35376	98948	27691	38064	86691	72479	55577	168018
27811	94860	36777	37261	22852	68715	51585	79423	81169	65976	136717
39849	221019	53909	134651	87123	62863	65571	68175	38120	52849	172550
20297	55779	74844	48566	78632	25516	42083	78944	120064	28523	70012
30908	101587	62953	42439	32826	62079	61855	61504	82090	26127	143989
70847	197953	32090	62866	104521	55384	46226	61504	134039	28326	128313
21569	33253	43738	16959	149089	47269	44655	56971	60334	50850	65759
74399	67192	47056	30981	305896	214028	44349	53844	165383	56431	414052
63629	57911	37579	83592	71879	55867	15487	72285	124550	62773	262897
8035	63309	50865	61047	52144	28594	72576	35024	82260	48930	114600
21374	62658	69075	75343	106540	86090	61564	32855	138170	36963	165001
38753	156997	33670	70500	67659	18905	42790	57633	81595	100636	100309
115530	62680	48141	58422	23732	49916	33586	25592	47753	32995	17023
63984	94060	51556	40821	62271	96052	62147	37807	432641	31462	194511
74360	53218	51401	60186	86045	6649	46378	76543	140734	32406	147156
34949	65333	53873	45993	55151	19329	119003	85283	184671	63830	127410
38601	53112	47499	33500	31602	91270	47632	47467	160748	40568	99985
16453	38670	46651	62785	70987	32381	41184	45606	70653	68596	231561
29239	66495	54002	96522	52231	61678	48772	90519	152213	25939	238958
31291	81779	29316	106963	25292	160497	123375	39130	56350	70648	204277
16076	89527	55999	109313	41772	44726	35202	57414	146259	37243	99791
6984	84686	36884	101084	41941	65599	43593	114743	107960	36070	172997
26756	71341	16557	118615	115956	16903	93026	147861	290286	43944	138911
16734	63015	39366	67594	87120	43577	36516	65523	84376	63950	108021
5113	52651	20663	43269	70564	66860	22158	35814	140875	77398	46642
86059	22377	31112	42763	53682	36358	31156	71698	241185	29701	135806
20020	50758	20589	34389	54804	41236	89991	89548	132035	46552	74798
25893	61141	29443	63883	71676	55135	76165	72650	112220	30209	139320
11654	77666	156755	135379	152044	50304	34008	96130	59255	25623	153401
12965	84080	78920	68312	18933	48905	20245	80614	61526	96999	55390
73716	36903	23992	34538	43762	68411	40045	30954	86722	52450	138487
60551	246441	52028	44408	84803	54744	83026	57735	73376	46326	39115
92166	115198	31061	49022	170349	30530	66177	67377	74525	36578	25368
74216	56105	54412	44418	42099	74659	63020	73868	84631	68193	39874
35735	88643	47756	91386	64474	40983	32216	85566	127329	28359	114955
42228	124787	68350	65903	53135	82275	57470	35464	158939	22738	221644
38441	147573	68439	95153	46987	29302	31823	50137	88963	16792	55774
61420	60382	49683	22650	40597	34305	74392	77169	93043	88240	53558
34894	33603	12250	51577	60969	60965	74293	226039	65202	35391	27659
70598	98952	15949	86256	97450	28898	61798	73588	110298	41772	37927
22650	62463	48916	41209	68960	23621	35602	40685	84235	26148	58981
40595	56105	16228	47775	35930	79072	45687	34053	60032	108493	55154
36018	171699	29869	50051	97975	41069	37427	47902	54483	82001	72658
27203	59944	73252	53834	103787	32828	45923	67155	102803	58684	99268
17736	83409	47470	26604	43475	41865	20837	67941	56535	39383	27979
58320	129250	45070	84589	80991	31131	33887	102390	110142	37392	102059
36407	68030	49619	34484	58567	56377	45894	64804	72007	60511	46359
29552	80905	9863	46406	80404	52755	31652	64853	97055	37765	98796
150371	64041	5714	47756	37140	47216	26435	30472	140979	36095	31754
31590	132148	49252	33710	87993	54488	17658	88530	155346	26718	97899
19592	72326	33292	29570	72083	43463	56348	45913	78308	96934	11494
70262	52605	65458	45777	100149	31805	87126	28998	85456	60096	68194
21583	122063	66653	118577	163786	86363	45458	46418	52284	57799	108859
25401	207659	32075	61507	121786	83467	34712	220574	327262	74927	125764
9679	80203	176085	61358	130094	126900	41980	30398	166423	62815	76007
21638	54241	37265	38957	11110	23806	28093	222398	105417	43499	81593
49162	117679	105996	28369	61715	42757	26329	20496	62598	158679	27987
33722	21526	66453	45787	85672	10969	26521	61798	110725	18627	95230
27194	33454	193462	73417	89404	61555	52361	19498	67851	35709	173798
32724	23461	36450	74479	81358	54590	68688	27359	171970	59807	143957
20299	47978	35026	42327	111952	37635	44384	59852	126288	31085	86165
47279	53481	44468	43383	48250	71324	40244	46542	152448	31953	74116
25411	140560	77682	47081	112928	111829	45937	67360	139768	93767	130013
28731	85143	57540	20053	46749	91613	27752	84952	20376	63325	100418
16110	100954	29728	38624	90247	60578	35159	40975	91918	23201	259073
32926	65415	71592	61211	55397	75664	46566	40269	35151	35079	263480
13669	133530	55186	18280	108216	44912	86527	95097	46207	19790	113993
40861	79013	39636	40107	32254	35947	52738	36842	91077	21033	167896
18875	49721	52163	66726	78674	76159	37783	30213	88162	48701	122059
21161	159101	29524	106399	26854	72536	32378	32786	107050	25257	109588
22480	93018	15038	51267	42437	34044	30679	51621	154206	20307	99922
37055	65449	38505	109065	84418	36218	46535	15413	64397	44900	208944
27872	42606	28606	45311	62034	47064	35169	58920	65554	48461	82532
22055	60779	52727	29090	23852	45806	92723	89990	354989	38346	25359
15470	38231	17800	82722	49775	24730	58321	59308	252215	36476	143444
45031	37894	36299	21014	63375	29636	30251	80337	105536	87400	14099
51757	81282	50205	53078	125104	41389	62027	13217	124886	23349	95051
24644	272015	68903	68228	75045	37915	44083	148662	88868	46378	126846
24189	47462	119069	23158	46250	33819	26702	55713	147936	53119	198597
28180	81771	31862	53317	54551	34912	35723	51631	55925	21230	226190
30324	114546	24217	41280	316040	28634	27759	24096	130224	44926	33563
23787	120364	122678	47962	72594	25920	57815	45646	134945	60077	200236
23342	68079	29025	28814	61260	27494	43277	47750	159330	47959	77704
91198	67068	67073	32706	108457	53510	17667	21386	235497	68796	109190
49444	95530	44934	14584	38408	52879	41842	56604	22742	50074	185274
44537	161452	28643	25791	48911	51262	53274	21358	113432	68967	22253
35840	38280	20563	59418	61234	28459	51316	48056	74008	36882	214183
26405	42731	101530	48976	45978	35413	48339	40218	66208	27461	65169
47123	49705	44840	52682	29657	65969	13578	19311	28729	44979	135141
25063	95708	97327	58217	65772	24082	50674	69505	166159	62271	68671
81865	37380	49409	110315	66432	51052	39905	8126	57540	20252	111932
46626	116585	151506	37940	167505	37456	69191	542901	102728	25151	153449
12447	90636	50699	68504	68423	88922	50643	141540	65498	57849	180052
23859	87692	22419	149085	145657	127631	81194	29660	193685	35023	192642
59220	66406	11150	57116	70424	22190	20461	97279	200570	17586	160513
24695	84573	58909	55087	31397	44892	40997	242351	150885	110914	49370
109608	101695	68206	23963	53069	48080	50631	199464	111142	16962	56676
42881	70134	117963	36362	60192	40104	50449	28048	73274	42498	62940
512843	93692	40249	68497	114869	42497	35444	165238	176698	18831	59320
36568	132363	46127	57168	64204	77259	56171	101052	97745	25091	47757
55428	23557	48212	14077	70208	31649	52813	101492	163480	23506	40141
336784	84219	73040	55077	61705	61382	77596	47443	72660	120043	46859
59957	78644	203566	49796	47167	94595	42071	219455	108643	86380	71587
42213	54949	61366	24334	35280	30009	24595	326438	181621	41034	306202
24800	41374	53539	109574	19186	42363	39066	153243	100628	39120	120774
27670	75186	40987	46057	99136	71002	64922	94567	96064	36338	182629
11081	90842	38180	28771	41520	44443	28783	153195	118626	50703	284534
158144	23425	45190	61404	84494	38968	17983	433669	271064	27999	88409
104275	35606	100865	221888	36637	22872	46155	319157	37963	243309	79188
130567	109002	35106	58546	32797	34103	31519	167180	111308	32897	179177
15497	106831	34760	45384	26587	29534	280601	120470	134171	24528	66189
37304	53765	40817	50720	76117	41453	11347	84105	159496	29679	56869
55090	52659	51748	77555	107454	52477	58880	150526	115919	53888	173454
20601	51243	91824	73700	298318	63680	17229	151090	116711	59189	85233
129226	114137	52317	15386	49163	41199	60478	133835	55039	24228	58928
55908	105557	129210	67961	96710	49033	40229	45293	138216	13803	65063
36083	42391	37594	33958	36880	21481	120737	76141	25806	28088	75021
85720	53196	61847	119546	106554	44480	61141	101941	103455	62294	74383
106611	69903	52733	31962	87240	76836	13122	128636	70718	31062	75845
200821	121344	43875	42316	31917	64948	85262	155839	71999	50476	175708
226890	53850	34829	26942	40995	27932	48818	141344	77032	46335	108346
14830	203867	40941	61278	99470	19038	93502	184555	249161	27226	41606
48089	59936	50441	113990	164217	30458	56193	128255	123315	18612	169489
45724	56652	46531	63329	108546	47637	52567	110110	158361	42906	81323
9184	77772	102386	42634	54231	43068	15210	172095	193333	67386	39853
77871	150315	52468	26746	120247	43387	69680	117034	21931	12884	136045
141652	72545	244937	31197	213646	37512	26863	110820	96059	63965	92138
105594	50871	128984	36483	44858	85462	33429	396760	170936	15658	207376
35855	27012	66209	7464	27880	49964	146168	165332	97829	61023	125379
101644	42821	30015	43333	48246	42179	9853	296936	12667	56118	98690
118237	46793	37813	36469	68999	42166	57573	230590	131316	83734	70286
79353	71233	69637	105871	30053	29415	92418	107795	53102	93169	125685
128778	99846	23873	28627	81393	70261	192638	202885	90193	24908	72131
11168	43902	30419	61216	110649	16906	52687	79664	84110	37730	87667
58645	45356	38392	84779	32345	28481	84776	105324	134671	34644	41478
76533	66139	195643	16832	87801	33948	72927	125425	64395	21076	156516
3099	61641	35719	39358	58466	19653	40406	112022	77041	18538	88691
58798	102507	60186	50611	100715	58515	163104	173058	132824	59400	237134
51994	159504	45724	18507	56950	67993	120265	330146	69649	35249	125626
58625	97043	122999	60136	70098	77661	137736	101176	138612	50329	118415
127174	70451	77319	72958	79714	18716	31450	175268	101223	25411	69115
126453	105766	18963	41247	56935	24766	210633	76239	76706	71942	67977
83773	64464	34714	44470	105576	94520	270456	183222	71157	57900	71593
93980	63949	87176	55525	144300	52934	214325	104035	187632	10855	72508
45068	54346	35636	81485	127915	41817	111115	132196	72393	62735	232900
6852	110758	64193	66402	15702	59459	16627	127664	71229	96893	184715
237903	82304	43334	19780	166651	15850	158728	136249	108415	84938	68761
28784	79230	31283	16322	82892	55899	256214	319055	98631	85752	30036
74666	65628	53932	46997	43233	91430	211893	17280	156887	9548	65617
23754	39193	16661	95287	95556	47669	15841	157656	90511	60871	64868
85650	81768	49821	114995	55502	63508	27180	68314	243820	72275	62888
90364	103000	45328	140976	96482	60966	101213	136104	84320	90274	168896
58124	71082	13726	48049	351840	49880	87664	89028	113189	103749	141755
71601	55412	103431	30609	49241	80226	69188	89990	152249	57619	109668
13317	31928	32907	51843	60194	44196	115285	163019	100867	74888	61860
68807	76712	12171	53991	51176	63272	93402	68955	133848	116747	95785
55909	54059	41151	38364	124446	71685	111514	53	60054	57136	122090
18609	91312	44891	42516	41100	34288	53107	136950	113906	142920	107514
86680	74815	55767	81966	46030	76511	280630	95063	84001	81144	106165
62048	74479	29495	82327	39275	24048	52734	106865	115858	53176	136257
97127	57790	25306	32652	312717	39863	279847	22616	78677	24477	60577
50156	69364	40669	95876	112525	23507	64601	109590	174790	47721	71028
106848	86875	21650	54863	44114	110508	96963	45102	109538	58693	147092
131746	53737	23901	86184	65609	26265	34586	53892	32605	95360	138099
69899	40404	73517	29221	51639	9207	201971	71603	91116	17645	172052
97046	62881	37595	36377	60337	59091	117662	231247	14930	34730	72508
83404	119782	25702	33036	101037	63749	132999	192985	87805	33671	208559
79267	140010	38029	45138	59379	32979	122333	181304	116028	50490	163866
96179	44628	33512	10926	25147	89448	53485	101916	94785	49552	102415
69408	55079	111367	50963	52378	52976	156532	141973	76449	64292	146006
76443	67641	37144	46022	29812	41762	297285	108754	107934	87977	53426
118793	91747	49817	64101	89746	44958	407585	117384	161218	36467	171375
67501	70185	47557	74800	302733	56700	20907	151660	76219	71540	136544
41890	85269	59760	72135	108268	20846	70298	114813	83450	59868	58977
58069	57080	33138	112331	82786	25851	66141	131626	86283	27437	89352
11317	65900	88995	90370	140313	20286	67492	60921	167596	33311	80888
16567	89182	48302	122667	156112	149836	147577	119440	184417	22102	112286
66441	53289	52305	33852	187105	41324	113864	152110	81024	73588	58329
88039	53601	23222	40682	150704	45186	161917	87857	82990	33834	69298
46520	50595	55833	75704	90404	42865	188711	139701	232066	49376	29035
94050	43953	46257	33805	63765	21290	88501	68146	57356	76987	130442
22105	107334	26609	89623	79388	45026	48805	125474	36044	33092	26696
66469	129151	37102	83670	89893	113951	89412	82227	74659	55963	122330
85880	77282	30883	55993	72377	71599	121287	155434	47972	33598	88678
59296	30372	24375	37596	124387	48322	388262	182669	28087	119812	28780
16162	56054	30825	74169	65317	61397	236065	172801	55405	29197	26863
54161	36966	20408	33044	125615	33843	97404	55678	126683	35550	102989
148689	77318	11874	31585	56722	45740	104799	106973	137727	53923	141177
92644	63922	24118	108741	60106	30300	42693	113559	77873	98897	828022
36478	126808	52689	20281	121432	26507	51049	161906	192897	44755	102887
85835	33378	46189	18731	33480	22740	99700	156269	62275	85632	70371
61353	107441	60564	127812	48459	34280	69583	136978	91948	41243	105670
77972	75118	36781	52206	40915	50714	201408	176069	47965	64301	134424
57929	36415	73054	92229	28790	43350	102660	85941	125841	31351	42858
156641	91999	49948	23046	165536	40896	36806	80106	162706	21139	112602
49470	58841	32588	118957	140829	46703	70523	20312	129690	115575	29953
35826	23229	170864	20645	86237	8693	21144	203528	91175	78186	97977
54044	128916	42652	56782	40864	50187	121586	81404	112214	14127	269843
19959	70124	29568	52434	49773	31320	201181	68369	292892	66812	70132
123556	88229	33287	33276	61177	25634	71867	99293	39996	40730	76340
96616	107075	55863	34232	125394	47357	91504	87511	119046	75256	78320
76194	126170	56633	64260	104017	82317	77586	77544	121245	58083	104222
105709	39496	45233	46770	53804	75268	85221	105194	90532	54651	137880
53329	51862	17946	79302	39015	64313	73294	95652	83466	43627	42711
54692	319541	34873	56891	62357	22629	131218	115586	168076	10599	74916
27951	29742	32518	23882	47132	34593	123662	146534	139395	98472	137226
49445	63083	41735	116214	213977	40231	45086	278390	104570	63674	103042
29008	74585	43658	75674	121379	61731	167991	67281	148132	41442	130566
72467	37803	17629	23662	99332	40844	145968	168023	73473	73878	56314
66721	26614	20366	28933	91265	26411	234694	92844	72328	65975	67610
14644	18680	42651	35938	211519	28306	65337	139708	44497	57160	74687
99037	18048	33770	46685	86394	60203	195632	80671	102964	29240	108464
60923	67953	26906	124991	148779	29046	49967	77485	126132	68466	176610
52346	162813	29281	72892	64431	73847	258563	537551	107694	98165	63662
93622	83458	41389	56380	94359	64488	120062	49509	88332	51656	96440
59399	71140	111888	52197	69857	58016	96795	244745	95153	33086	97827
93635	62107	41259	62032	212572	46204	132027	85433	82442	123350	53767
69596	95654	15377	23534	72952	52508	58353	102597	64244	38722	243224
71843	107292	25972	49269	41154	53088	157860	106350	53883	43161	35817
51410	82585	7875	59129	298453	27545	103781	98869	59644	36367	97619
76629	96050	31764	21556	65324	29567	74019	130614	174864	10830	509993
32385	82611	36809	24778	35688	80628	63021	51584	52678	51083	37492
68874	27448	32497	27944	34872	49812	125418	303652	245051	230523	74867
85580	165730	57849	88844	71152	16269	75886	21443	21836	45468	56605
12386	95133	21050	110742	84118	51052	72495	55501	50901	23834	50021
40548	237027	21528	53619	251981	42238	181067	40869	102127	85092	116931
25774	46312	28154	37034	58767	91948	12931	35102	109848	19167	88679
116734	130040	33112	52415	47352	52643	94014	83935	74510	55579	49669
69075	39970	33090	36070	49964	24406	143565	102651	106851	40123	86034
67598	100085	70957	22291	62303	35085	116728	162131	107546	65434	85087
84026	54920	18468	63866	76468	342132	153163	72476	85362	79973	151563
46319	116468	95771	89891	109936	368412	116719	154475	49162	38848	164369
52194	92935	24105	27525	102283	781464	37859	239703	113674	70620	87314
41726	34858	46308	21158	58872	129187	155624	269680	36823	14450	166736
41244	86222	31301	31559	119145	1128200	112806	82558	63565	19050	108800
52786	78467	21916	37018	53625	128362	189277	74104	65470	16745	140963
39712	81302	32116	118902	182786	153505	144973	70254	135673	22896	177373
88173	60732	20427	42197	40650	72643	32353	113585	65237	94760	139215
37831	67907	30152	33866	71003	137676	8782	52734	37161	68370	82141
75800	234732	17841	22134	279523	210349	53064	187642	33993	86942	145149
77433	52311	39422	17943	67422	101731	32087	78232	107245	65540	164602
47062	56127	56939	96590	209377	178111	99205	68748	139620	39879	107391
63897	72655	58234	48513	114579	373463	30149	85304	82891	94281	37477
71328	51690	23043	55118	188973	40751	169046	81654	76018	91004	36985
84959	70736	50115	68748	107740	74129	68664	73166	68461	35160	133485
42165	40542	48206	27262	116467	174406	17348	136350	151753	39722	142279
129977	42554	11289	36127	93879	92425	158952	104882	72605	57952	92986
58162	64976	89905	38467	43304	49765	50904	207212	32626	41512	49321
45195	129425	34612	49429	82916	43489	98243	51527	96368	36023	118343
24157	89191	86017	21794	141036	157892	241202	70838	73152	43849	108632
61802	60566	38553	50754	37323	73804	174514	165030	114088	79170	56802
52593	30968	36366	21543	93058	45625	144670	137218	157887	127758	106785
65075	94805	27817	8806	46830	122017	156813	54370	34318	119770	116560
53188	87906	60277	32169	73519	88193	52249	102559	74425	69667	114845
15633	49531	17756	21701	93670	84632	95219	119838	65002	115413	65804
29624	35778	92153	18661	380103	76135	50871	124270	217321	101304	194045
49611	42499	46140	97196	25114	37339	164240	131105	115414	52822	38979
64086	146841	19963	38434	184695	103727	254566	67766	92411	109124	19299
56623	50292	35884	87811	50063	148949	127433	53633	108751	154554	144887
26345	37589	46169	53252	145895	71722	29720	151849	106787	86346	104635
18745	80847	10503	23338	97542	97746	46175	142949	137617	26555	78930
26658	55774	55540	53183	47268	63781	22384	83040	103051	68871	145059
42244	35753	34216	33896	776258	76908	77907	91193	92234	78764	118956
70030	83611	27145	53218	94989	68862	43888	94963	90679	10801	53761
45656	87901	48008	23323	123245	77965	140767	167252	40951	61212	97207
24982	54627	24334	29229	51800	47750	56193	183626	79854	47447	98156
62847	70112	90872	76557	77897	107597	27389	51978	108650	71807	114344
88947	41271	20185	32673	58167	43041	207619	128067	26276	79903	142080
39183	37614	54297	21984	68043	86601	96384	92546	94570	20742	86614
55346	114139	44394	20591	59334	101162	187345	29892	43131	73014	21301
52179	81927	24778	22337	62611	53075	179240	173384	118742	54996	54469
22755	71331	41054	101451	51956	39418	259489	83301	96699	81616	141833
57768	141085	50429	56230	79574	36346	122126	150430	70583	81387	94920
43131	59119	41930	44923	96761	31907	63835	355623	82669	77362	37648
17922	94559	40261	22222	116868	52046	39480	88703	37223	61574	185815
33863	85637	72487	30522	113199	92085	38053	88189	183198	111196	30516
29592	35537	61926	28229	54907	56090	52184	64479	104947	58947	74770
35211	179562	50278	32449	77182	40315	110753	33248	64413	56993	136256
66859	122146	29919	48934	83499	96387	44574	66699	59072	73925	50254
25827	58986	33027	31424	35965	34765	68619	36199	135038	61645	88747
84446	128276	26598	45224	105073	71611	123845	72153	46912	136965	240396
12676	119226	38358	66201	111137	76794	116040	162857	150889	55875	116495
56014	106171	22171	82548	43564	32080	17744	98732	109631	170741	44961
56623	53532	15897	50701	95693	26668	137108	42735	77532	41775	94594
96808	55669	45745	39919	31674	134784	143574	114934	69175	200821	48791
93333	78176	34056	44002	104159	61159	106988	90016	65895	94263	50657
47637	79878	25871	31871	47935	75778	38607	58868	117706	89764	45988
89777	29928	14987	20766	336741	62801	82673	51700	26120	85561	96101
67356	31361	32522	44408	147882	91887	133038	47797	68209	73948	65013
57737	93267	34483	41688	106420	49028	50103	111008	128200	91648	114809
30670	94303	29498	30424	88165	92344	59258	151088	125852	39882	58339
67988	33110	25813	112495	133109	74957	79636	39954	109988	54863	68806
36891	118723	14245	27735	54492	128398	119975	87478	111830	186292	94871
44017	95974	36240	14625	103314	30402	336272	37873	106466	47112	90456
27131	63448	24385	106576	141766	43177	109499	95476	93577	36399	82746
55409	41780	18952	39335	38988	859034	24972	94757	111430	65267	26067
100127	63885	19211	16374	52209	47587	254694	66038	69571	102372	107254
39318	264964	44592	26583	115677	63499	34998	67467	118067	39479	50109
28715	36208	23878	44052	75754	138002	43930	32143	61197	59747	118208
39811	46065	37245	23916	77155	65478	132057	94706	54310	68869	27256
35997	48879	29306	30765	79640	44177	58819	59738	140820	56371	79574
50145	101486	91897	19056	171726	61949	138055	249519	29720	87389	180079
37372	149021	52662	44627	58629	73006	212921	86964	183459	13936	151394
34543	53574	214	50324	203906	39432	172729	120699	24416	39192	87153
32502	38721	15881	18205	115627	66647	17763	38625	9144	117032	24681
8284	29602	131055	26765	88883	56430	142353	100192	118239	117126	66447
31301	26990	17505	55502	204934	29627	8604	81529	182715	29691	157788
23097	129437	117528	27082	49477	102253	252979	82020	63697	66426	104298
116422	89864	56799	70754	61557	28200	189763	85424	41792	37832	161917
55812	64138	48744	6331	89078	35808	41336	91563	155272	59751	40515
54804	76170	44542	58207	73081	34808	64267	73458	73063	109336	35545
54016	72572	181233	59295	162000	77496	141647	50388	95806	146642	81154
24384	35099	42618	76242	87814	33889	361969	79373	277730	26559	82399
40630	63068	12847	7715	121824	53982	88353	40271	102640	18486	49027
50460	54860	79994	31223	79905	78421	216919	69944	177390	59663	170941
34757	94092	29340	12305	199476	76530	101875	142253	92242	140882	110102
31693	90039	20898	108324	90888	34477	127241	145337	131448	184410	140616
60813	28894	21934	28802	317278	29197	72317	49641	120388	67740	48310
41389	112148	138744	58382	45045	55969	38577	33096	122154	36050	133954
27848	86661	32902	164252	220379	60889	154177	83373	65291	53002	167990
50072	56071	37050	8389	132517	36415	34455	186053	55044	110995	200353
51157	36865	45607	31575	61439	37912	19402	64610	136811	28542	41897
35759	35357	47893	22933	49539	39842	114062	64858	107858	146444	106288
97936	67469	19448	21697	57492	59091	47411	54459	106771	70529	51529
28108	103085	31216	24181	119198	26086	83405	121602	69598	26559	237042
46234	71238	34285	27473	147425	68750	92893	55632	45218	39107	77639
53566	18980	42134	33379	137389	25005	321413	185832	32737	144660	194653
28751	87162	23228	24382	100639	32355	264293	52967	97790	93857	145180
27796	59453	51723	67307	202855	43355	95888	18340	61992	80311	51704
55254	40151	10888	29596	208335	59621	187929	90865	150458	82378	94810
83891	61280	56438	41490	170911	51699	123127	32273	88326	99354	68497
126780	51533	293687	65340	313797	22892	20355	42513	79386	62529	30387
38610	49758	16349	132944	83489	10307	54606	91470	51107	53052	21629
29684	55329	112125	77135	49760	66866	50544	42121	161303	88296	119059
27235	90392	36936	23237	197863	38674	124504	118537	168860	93738	70809
80990	25997	12783	93473	96452	38310	107437	61055	91302	37691	42902
54691	55143	50505	30988	60693	46912	108199	154745	98661	58565	63815
34801	62627	121291	45688	58344	16396	73192	146844	22571	157034	49627
44743	34628	40049	12672	79197	102962	57446	84672	98117	47518	53784
48170	90637	26323	20992	109582	97911	103229	52083	118636	56780	182963
68108	54570	20916	52972	50739	55038	13803	64467	98290	54075	155314
53861	57238	136975	32161	44123	60253	84545	91121	62821	41885	292972
41496	59675	14811	43393	43432	51249	62607	48848	86807	111779	120264
70065	105405	47122	107340	142599	62457	111341	61152	147238	42441	137193
63347	41588	65551	30449	43252	53963	397281	42883	113501	102949	42695
52060	72532	30416	32459	40642	36221	52842	44564	92372	81243	54255
20169	32771	33629	38359	156794	93938	108570	51746	72657	61163	54184
30664	68512	59752	10744	89287	65862	107439	58299	117272	120188	81001
102449	93617	33653	63422	70794	89131	149730	58747	160109	56302	69685
19682	108388	28357	18421	78195	50926	224455	131631	45941	85909	84672
65119	66887	26826	39423	94912	49696	55734	80480	78907	45049	81773
75873	47496	57786	23930	228814	67472	277816	27260	68133	52740	109336
8914	70051	63084	17229	38346	34839	138728	59145	80007	91959	31154
59329	79896	49619	17550	54504	48233	29539	85889	43242	70395	68819
19664	87042	53342	46788	66347	61906	84050	37364	88892	86050	123458
82650	33942	177797	157140	91768	77258	60865	54295	61366	100778	71586
69724	85871	50425	33817	211888	18792	47719	126402	133578	87917	42591
27663	67165	33979	13866	90008	59163	142461	70523	85675	39679	160206
57031	55708	121211	15557	32634	47643	126992	109081	134498	33086	124466
41296	82791	28077	64009	25836	95728	60295	19956	115873	50725	109018
41443	63850	14709	45559	115997	46869	247643	33803	51591	47689	11827
44536	235611	86178	37657	76207	49724	109664	88952	58682	70606	111869
62394	17390	47196	34220	41406	49730	177661	80306	50591	87268	43618
105995	27767	36512	19094	50612	47611	105962	52633	74556	49161	70558
51192	94457	78200	16599	82272	85210	105496	47884	26332	70873	29176
81480	43950	67550	35308	119331	87884	548724	44660	66014	55904	16157
24356	40984	32377	28445	107971	61759	24308	44901	160691	131326	54368
36001	74140	15555	28691	26638	36578	79405	62709	39271	47188	30157
59506	60091	52359	81295	169696	78254	125706	165315	37670	60052	114211
29706	62552	13811	28484	45489	70659	73667	35506	122392	14079	101145
38699	44540	17413	61281	57676	56853	480786	83192	62238	48193	85561
30612	38916	11909	127255	92460	66332	125714	69531	148685	80399	37979
70224	56434	20881	82803	107368	46372	66469	119138	120432	143435	53960
16743	92937	31978	35279	31861	205642	223611	43658	53297	53654	97185
54982	71585	19700	32270	89427	33699	39669	71161	27145	42400	27715
102111	60231	60939	43269	65115	82738	89695	107840	55669	52404	154589
17415	29292	16845	54228	112951	40241	81877	101092	17001	52804	75547
37653	100587	42113	145131	77814	71410	143001	85357	114755	30077	89383
37642	17280	9267	18617	130251	46049	61145	51809	112290	93772	62866
30233	18939	29891	44542	80202	47139	91859	75538	70335	64967	213963
35306	18432	43379	19530	138288	77488	71146	95764	35346	28099	93120
25603	55554	24577	24000	189949	31796	175646	66138	68634	41848	165622
58830	43127	40520	98273	51934	32972	78917	66764	88794	150376	53166
54575	98961	32946	116527	58634	55458	93919	54959	56040	81320	91608
51640	42739	45652	62703	340672	77622	29603	24507	133163	88583	68549
50683	54199	50605	68887	49879	37709	88541	63358	92519	23389	64017
36624	47955	16461	77613	68705	65853	73564	101891	37616	41083	79363
51343	66072	44851	37897	78203	11743	146939	72859	95318	131706	14394
30570	34111	15273	82977	33167	47602	109586	74839	78850	112200	89141
19808	14611	36017	58968	80830	53541	196970	37802	37165	66389	100041
40488	45060	24380	17805	88107	42982	133774	69990	128452	46799	65674
99639	184323	35499	31352	96435	48013	118208	61584	189685	43336	141408
94656	48978	43701	52752	25377	14459	103571	44498	67138	95995	68562
67473	16484	53315	59036	141597	71865	104613	48594	58392	154798	107161
63260	64791	43848	37420	99339	91101	80549	24393	93259	25059	210033
50317	31146	85215	49830	98200	69058	93061	73778	112180	45542	204814
30244	222842	44845	84870	73137	27676	196578	37848	82821	59063	28504
28205	44306	103945	52618	50111	11426	39223	53775	14775	56662	58718
34459	92439	18840	16613	89370	62710	82981	34980	89312	35691	144199
13888	73958	53293	106937	47558	62194	35413	81750	79381	92627	113244
8131	32839	54175	130288	38908	101468	72928	111344	119641	54321	55787
237147	26599	12888	16277	116159	71146	315128	93995	43495	46982	120628
187366	67567	54318	31687	417947	20628	176574	102463	94344	84076	60196
159495	68130	45836	49016	59092	70409	35438	39937	73474	45134	27933
72820	78125	30601	203854	53050	75611	43453	74235	200136	54643	69596
132652	32543	57804	73693	50359	40782	54712	68475	132038	109539	135910
113367	18921	61460	36930	34875	52096	36450	87566	100037	42563	82348
109835	32173	81775	39465	248415	37058	74070	53631	130945	49388	76160
128321	40972	64588	84140	42028	56840	135944	64236	191561	37539	53250
47948	58575	49000	43879	140799	47334	135305	77694	74228	37963	102715
100681	67025	42484	105396	47826	94081	69682	109228	114063	65632	91016
88393	40131	24015	33928	24251	46375	83614	31022	53322	72019	59206
59366	65197	38283	121381	76478	89945	54262	110575	174782	44439	149737
72154	83893	32826	76317	50068	99416	46006	93646	130283	70610	146497
87691	20652	28211	28947	44122	57772	222488	82166	43833	70871	108135
176425	81541	19462	43935	39062	37553	10276	227318	74409	89285	40145
146324	23588	47015	45747	65538	76490	48465	122958	76613	140815	38683
80741	58601	57108	65092	24057	72020	56331	65807	63837	52991	70368
132578	31985	50256	50201	96991	30505	39901	64602	109685	119692	74454
109304	18166	227095	152758	21793	59123	50114	48966	126111	104645	74446
371078	53820	47181	85225	69305	71212	62914	109709	85982	99910	113004
91986	29666	33463	32138	159013	65515	108984	28215	124259	75210	116863
53991	15346	21834	26260	41656	39830	88351	54006	91782	73616	118537
40764	58458	45166	80221	70724	26288	80285	42781	95947	49888	19200
42524	62892	45524	62713	86610	49683	110563	52986	106981	112215	16539
96297	28295	55686	17603	67459	78869	97218	54387	81086	81720	82811
72501	51089	32574	20321	48920	68038	154101	47424	79454	190488	82390
140699	30028	37916	111940	47522	64387	63233	41893	79751	63295	106308
45863	71814	16361	136602	172852	59949	102891	35910	104700	56627	102003
71965	60976	54800	18559	73769	26749	53422	43059	89314	68902	83276
80139	75731	15901	15398	57585	61308	90914	50516	55814	69127	75176
45348	35739	33423	73644	49463	57613	28453	39962	141624	92975	184982
98554	26885	19897	50753	87775	49364	95403	64782	58034	62856	8179
87230	14026	75207	33356	40254	39151	41443	44938	159553	38623	13484
65681	56378	42566	33194	37402	42070	38592	68229	67498	15323	54826
69835	49030	32963	73323	117434	77881	80857	59082	75139	16509	72302
56061	19354	76951	27604	74199	56858	131797	34604	56161	62062	56048
30749	89101	62680	65925	68294	50188	42816	58036	65401	92802	158228
41445	21837	46227	21433	42371	49995	178132	69261	95078	36245	77650
102841	45421	43919	13783	54403	159145	122237	39773	119201	110355	65446
104195	46332	29415	23100	91632	78953	114503	70848	172650	97201	58104
53141	65413	26899	35364	95997	629298	47604	42705	92904	72429	156486
94868	57552	31613	46503	79693	68383	90055	38941	45580	17066	196205
62069	50148	42198	110361	90762	34703	129429	47038	53749	82353	34135
152144	35598	15771	49996	170011	61930	131417	85418	138820	59679	94667
60646	42866	14235	42036	120983	205754	71397	41554	142253	60198	12732
112833	43694	51375	27080	40764	47634	85210	80851	106870	86659	90361
139425	7878	25234	73003	198817	201513	167229	51916	181336	95268	24840
57487	148049	8381	80711	38230	70627	57881	64788	72059	100678	44327
66356	179680	102785	43287	36011	61643	39610	105268	92158	38584	47082
116870	66746	56145	17835	53128	93987	227073	101059	63431	77585	52983
53527	33227	20563	24292	72057	55723	92921	43017	91397	72058	126793
345523	121208	24648	15478	74959	110962	167373	49493	43765	93980	71475
43207	212816	38998	42184	58532	64323	149966	32982	85546	42877	112181
57147	92312	32447	15207	133685	40251	113379	65579	85770	35570	81826
91394	92394	38777	32250	90735	83592	228981	31841	86813	86156	180232
70425	83041	23368	52330	54878	81791	312608	37659	81936	21277	205075
43427	70614	11159	54690	175776	245181	28839	27872	85962	30533	161024
72289	49088	42365	16461	106045	70270	37038	28822	103428	66547	91815
75086	64733	60352	22063	169865	108848	80235	40838	50305	51371	78077
32900	21596	64809	38347	36197	25933	84891	37718	127816	74736	92114
64865	56008	26596	12718	142902	48827	197321	101296	181659	58982	125440
42404	64957	39450	39630	43559	95390	139680	129109	68583	72463	52333
240369	58265	57605	25670	145894	69736	37377	97634	76220	8414	63795
100375	30213	17223	21390	126825	127589	98005	65331	94306	97271	38638
97026	58606	18646	46169	108003	245536	154332	49629	167965	69887	144491
75829	53742	10210	35116	90932	81139	167993	45983	81336	36402	171066
129237	104251	31950	26721	144264	68666	50263	27421	108713	21845	71154
40564	187453	41969	33039	64699	65783	241796	64137	84839	114506	135599
68218	44961	25412	33775	84684	60683	165014	26602	49524	76712	26233
79785	186827	19853	25031	90184	56002	57755	73389	53992	127152	41321
49320	35364	44706	15325	109057	170555	81083	42682	52601	67608	84686
57283	44901	107723	36630	104130	41738	38314	67965	58156	107010	3274
47764	69238	53924	23101	67003	97330	76962	39104	115000	45414	22160
56314	72865	23748	98492	106060	71784	363168	66766	64852	47481	84843
82036	54925	60002	29543	149914	65220	123709	21039	132973	71883	112282
37734	61100	93019	78217	96307	69847	62706	87146	76288	81593	123005
26079	30852	282	41078	69548	42283	53376	18914	74784	59278	53700
66948	101212	39975	46751	67375	40333	269291	24246	96922	58880	28430
53695	53404	41385	48108	80485	38007	16732	90215	47310	43168	28598
83110	48092	60319	25241	36836	46669	97965	37494	50404	41916	93080
109639	62224	37421	23291	59749	57395	93092	97460	26358	70130	18286
31608	30558	134371	59977	10197	736642	135420	46251	50989	41145	73587
97860	60248	10743	23792	19691	43593	64566	31879	159049	74223	78504
106508	33581	19234	32924	141686	55058	53800	83225	74501	72205	140922
54664	67875	39911	45948	63387	222408	128820	19557	110739	157626	23304
36642	95165	38484	7053	32779	54223	77050	30142	144152	17127	137520
90887	66913	42541	79810	301742	55103	39652	46951	232982	110307	160613
84829	126499	36099	31659	94794	39520	346494	30700	160562	66575	97474
136070	29734	54567	22298	47557	113324	76664	71941	138992	52718	297254
103572	34469	40180	25238	251277	113093	143064	59765	138304	61891	35307
33208	62192	35638	29213	142462	53194	26394	72221	87379	78925	31950
78205	89238	28338	27989	41894	62241	106991	35454	78987	31620	161116
66091	42299	34199	55212	96277	49320	71518	57926	63768	66064	129191
71399	33852	51240	50418	89702	12588	55246	93154	49850	67283	95616
159048	53452	14951	55963	122791	66212	32745	77327	45472	40983	125892
59588	49571	28435	28792	101854	167770	78948	88211	78939	65352	24945
44586	43069	19400	28896	84115	77689	68845	68862	184495	140262	116790
140848	89318	30155	40282	103915	15906	20525	90333	133164	21690	48493
41971	166776	29562	50572	68744	103312	36999	67909	58013	91019	84238
56148	52397	38819	32109	63752	73284	65455	34205	53152	59576	111739
41991	38940	39111	84346	72365	80170	57266	47408	146914	71273	37220
90447	65678	23388	52209	48915	53090	61782	12620	291829	37816	98418
84151	40610	31721	40740	50718	24389	149474	33874	248548	60065	131782
13037	29516	42225	110756	234070	115844	79921	50519	209656	28985	17953
49985	61266	24153	23710	113987	80419	85899	41795	510678	102821	82724
147182	48869	32711	35488	84877	56271	32988	96555	386130	67560	31777
121425	37983	12040	105203	60720	133128	123285	12262	153844	58014	25323
92485	36866	28580	78131	138972	36434	124445	91342	159616	44679	58105
420088	44710	39598	30126	26816	58206	192809	55220	247988	60821	69987
358936	76653	15626	25476	90894	77094	60187	97002	297316	44373	60043
70007	48937	30594	48957	99912	32063	80863	41092	114248	82845	27661
75511	76477	54939	106364	107406	86612	81876	25588	398188	58284	105988
146778	38463	51247	29196	108037	58469	583497	28723	61553	91813	164859
93153	50881	50292	17020	53175	63206	51201	22404	313480	35817	105962
43897	87023	38039	57934	368514	21040	67261	60161	481685	26666	113776
35842	71891	15731	94423	153713	40864	282469	59365	213298	74057	130769
110556	61513	50284	45966	54979	156076	21677	78029	473965	45780	25812
27362	43216	63869	58773	75691	87374	155037	137665	407513	41878	5191
139814	43953	7239	31021	84311	119496	102626	60988	91224	50961	75837
82643	46205	33740	49290	87656	8411	75291	19884	68998	89633	85657
55130	56609	31846	69292	135	114883	63436	32641	149958	59715	39023
96752	50332	26126	50856	30369	18596	263420	66230	221895	62948	77531
142056	104468	27165	32503	25652	33386	77508	41063	402050	49759	160894
65677	48527	15514	52374	76927	76149	473819	84520	116591	26352	103412
41095	37094	12381	51480	72146	65567	121134	33754	375111	116351	266600
81511	91544	23909	59212	96357	45596	144468	69558	299050	92452	114724
91774	90493	55708	23413	77606	55337	161331	27125	186250	130030	179992
62735	10062	56304	42761	52667	43019	89920	101758	149864	96994	209322
72616	82534	13837	37847	78558	101135	136590	28845	460347	69106	64450
71226	46340	42135	47711	67389	120153	77784	39862	480285	83525	49375
112147	56396	22291	26156	65598	45130	141179	59080	277097	21167	100236
78232	18801	52953	35263	50453	48016	54693	24098	183173	19165	131901
91187	59958	149351	45712	152548	26117	175506	12926	113608	181233	66082
25017	26492	59693	71970	43858	49153	91193	88486	83958	121076	67267
33819	50804	70050	49622	38272	43167	189524	36956	174333	58223	87380
159888	40907	34178	34743	75386	44207	91298	24286	30822	97514	59966
111652	39168	100498	128418	25683	51298	105687	41728	204000	48480	44251
113930	42858	42453	46626	91370	37403	123057	90255	427954	95852	51927
58686	69311	17102	127169	102247	166157	168241	24320	268197	90999	86493
96590	67308	48104	100815	85817	81573	261508	79986	68034	73869	37382
40443	84969	31538	34953	148791	30199	111689	81108	39935	42526	165028
62983	71094	25604	156044	111314	271246	81365	55761	186708	31583	79021
92867	65211	20172	73812	86363	171228	154058	35693	407340	125215	49885
71426	93992	53672	39846	124215	26769	110578	148308	93903	30593	96674
54772	55939	13850	213856	73878	47320	155111	13816	228135	103512	106440
156006	65531	37497	40046	58526	60246	136543	50570	177242	72969	28745
71602	79002	19690	40439	44129	121834	82783	56907	411709	101086	10636
97122	40485	51179	102353	141234	84349	129379	105618	358305	142249	41758
104879	17014	16518	10870	12374	88048	180982	49309	149085	84025	271908
342015	33907	37471	10160	40366	65605	205868	29373	231524	66402	72621
93650	14994	19726	65288	67039	110365	232858	31078	368733	62152	129166
58147	68026	57201	24574	131633	40795	69490	46772	209682	49012	80154
181381	38531	21600	22151	131840	137673	147834	41057	342964	66969	96189
77446	50024	36330	53631	117533	117994	198489	38078	236552	32418	131981
186098	88412	58741	38269	85119	125546	66608	78717	413236	35039	95604
69182	48096	22568	104028	50283	60547	113873	49761	70381	102060	191718
81053	56994	12193	41819	139649	143726	107620	52485	236196	63334	40082
152776	106250	111941	40821	93598	126572	185544	94035	261389	29321	82295
86813	24384	18889	82920	27121	55247	67002	87844	117704	33044	81711
64283	11375	22408	36954	57677	75487	147155	100784	195576	56372	89469
25892	32752	45679	19007	70601	31324	95621	78320	270863	74680	66943
62949	73216	20017	28343	64723	51118	55397	69695	63892	47052	130416
100609	52990	31875	70077	105217	51614	412522	92418	505926	32100	50770
56336	34822	44454	15585	125593	31560	139957	91219	398757	50046	299262
64809	96745	32156	32227	248827	199898	152097	32022	137108	120029	46081
121332	56767	26329	44664	67927	64847	71522	82336	33580	30243	219293
58169	44897	17464	42985	74042	46900	162796	107389	158693	41935	141851
101860	129122	26720	60762	63900	126951	239608	42914	80243	52296	21226
80456	22302	46181	53994	26495	195179	79740	56424	89272	80432	84354
110334	38512	47709	58706	20367	67930	41901	51291	20194	74671	173369
92426	22988	27821	36548	111987	138184	160619	43552	247350	122904	68668
95168	61549	15959	39383	77105	37802	59207	151474	30684	41619	62920
188613	49031	49634	12508	142040	40952	46157	51133	17533	57115	88185
71860	77740	39092	24543	169627	78467	145835	40899	222934	61862	178779
59076	61614	17637	130712	62613	70353	96408	24285	530	81279	89923
73042	36036	27296	40597	97471	52672	98151	42817	393937	101011	133419
62208	70470	43306	44571	86189	101497	44617	58697	436426	29031	28407
115711	23113	27767	40713	75185	61674	169117	62283	237492	20106	78406
160556	47021	26026	34509	33154	64593	81832	21373	100938	132756	208908
108650	72014	41651	62285	111373	44050	119927	81054	264043	107142	205993
38818	83820	28909	32465	76193	1336624	96540	47425	257098	23360	213254
39228	73703	24650	32258	54834	32838	125158	36449	301083	68367	137979
49359	59637	31707	44616	103173	58836	159725	47816	78289	103320	188588
70262	85545	32243	18181	141405	126758	82009	40329	135528	44850	63892
80350	37552	35084	29256	157150	74179	139364	27353	76689	54514	75350
213808	74726	11128	57444	152468	33854	92193	52662	86833	42391	159852
101202	88806	22352	54491	81545	15412	138065	68194	100645	46994	69361
76286	107218	23414	44290	30327	72840	137565	126336	213260	62821	142570
50608	38853	15494	29062	124179	101717	32192	151141	725888	82651	62252
46438	121669	53915	37680	42044	33304	226970	101136	72165	68994	64607
54463	59913	29140	26899	60103	88313	39804	61473	101045	225345	85005
146071	94782	20844	232081	86362	60581	122868	67698	152861	48543	40685
69591	71649	34116	29520	161754	81509	151532	11060	51074	56161	73266
54291	88017	12759	75637	75466	66399	145359	52547	142601	58725	63368
73001	56557	30467	42143	57949	48991	42692	72157	331979	73559	44404
139538	43466	151535	77139	74638	72174	77892	52526	376132	35605	84839
67127	29803	140460	86338	118640	34876	105203	32421	308273	16229	32156
56235	60422	163137	23627	38093	197459	226162	64286	289028	52855	33210
41993	103129	32416	35786	174566	44982	88197	85189	325379	72579	18421
113268	45017	72267	18748	98386	126935	87402	47543	203636	32318	31129
42976	75024	100007	28510	106049	65064	31812	33865	122082	47970	65713
99421	152920	103483	42486	29335	76361	135408	83322	43725	20773	68267
88310	80114	50278	18705	87303	55175	30485	107078	137932	37104	68378
40379	48816	55901	46041	94194	34391	29255	34330	144640	25708	57017
75436	85977	189986	47371	55181	13295	98522	66470	419511	38944	65500
129119	59185	48459	43372	74902	1908954	164625	67318	33838	83190	66478
53153	42031	28601	31372	114135	5282769	116680	112254	106204	150179	86010
184690	99125	75851	25253	38360	193390	93093	39646	248643	104804	69474
170132	59554	146512	79052	35679	46328	78423	15969	240013	39309	75268
76761	51878	46681	48611	70872	39217	138013	48802	150240	50011	113991
119788	33973	46737	82167	36811	175215	28563	74098	231192	38163	53561
51771	64793	130612	46677	102887	250239	36245	124717	102407	35130	112332
111110	96665	78766	14432	92439	72760	196930	79639	312383	12494	56871
34465	80928	69673	80446	80296	61856	185244	72345	85320	26458	46216
31527	98218	26624	47551	95512	84209	152982	32609	93004	61127	190784
96097	43744	34922	35138	44047	68865	141650	69057	518597	42556	142161
104857	69227	18436	29030	51457	98420	103672	96608	128732	46339	23512
121208	58325	56421	45864	59931	149053	83344	60140	151726	72685	215842
74043	26704	28076	82431	104573	84144	77276	70513	111658	59928	108622
41821	70614	29462	70508	117823	65384	107332	20417	264152	45297	71477
24771	61132	33661	40118	68245	69603	107799	100310	240922	45547	62698
57182	34210	29550	18903	108454	56677	102040	21107	340736	74843	179286
51485	98066	59012	66648	49583	400333	43305	31968	134852	39669	98320
133272	42766	19322	26587	100974	180057	74747	48218	31803	68752	184377
81837	104525	40053	23562	35425	39305	192985	21263	49586	78597	124716
178649	51777	35094	62904	72294	61101	133033	51036	106951	30390	102441
118298	57873	28202	31992	80916	76081	105056	42449	161390	21204	106545
23370	45073	24263	30763	56761	79691	33130	22573	34705	72924	220322
107218	139359	67534	51966	47013	181308	192799	69268	230220	94944	80265
63410	97244	70051	17997	47038	377327	108913	24705	365789	63807	125869
23233	64104	16145	22377	96126	150863	105431	100589	178146	29851	162202
42067	60005	21955	36872	120959	69772	86871	42478	130853	37381	133162
60252	32081	42243	32890	64164	192142	157709	53217	319275	36090	232248
43316	72982	38249	29321	92958	57771	82421	97821	112367	69291	64572
103004	31381	4279	80691	58988	71837	50348	100626	100339	45695	82593
38071	35775	33793	71178	107773	54728	45488	80558	89684	44906	162140
98832	60529	30876	33064	94536	60842	117682	20935	41602	63624	106581
97092	108233	64738	42942	113040	55994	53707	47141	248442	41403	168430
35050	53563	17272	48988	212557	57106	30162	59739	80585	50915	47674
102880	22407	49469	90323	35109	44866	57040	51990	56359	68140	136989
38321	54895	23610	29900	168562	47194	91489	59179	153169	44296	75142
53464	68737	26072	55861	123832	73126	111198	41749	48572	70329	122251
124394	74822	43788	33088	76671	49405	63400	57186	69673	64677	138947
47504	111491	58911	26513	21725	32499	60046	42367	234181	40433	51406
50317	65000	60833	95306	58077	52012	253421	46766	81814	60958	101944
42454	34529	22536	62065	60991	65373	76438	92443	207384	40536	232417
40710	59949	35612	40655	35417	156841	185330	22763	125572	68406	71654
50242	59406	30912	9493	95067	143198	92611	93075	124566	93427	56810
69043	94095	11297	49688	166876	56858	82960	21601	26302	61030	77504
70648	56771	68217	26999	151570	113547	118093	122663	296201	40331	321989
85444	58059	57156	63427	42298	53079	64000	44898	154825	61013	96221
54134	96838	44667	38192	11702	46322	137047	22045	107508	53294	162941
68920	105882	36168	71137	68461	131928	116162	32592	104331	45697	151931
31293	57338	38962	44658	41273	227787	94446	76386	187388	92063	119254
142915	47047	27434	63891	190653	69382	143508	87395	194996	55256	82295
79968	64535	10050	39272	128368	54164	148618	62362	145828	53755	75925
60170	107120	31784	76704	122123	52298	40600	13106	150524	48543	211296
82514	15458	50228	22810	48367	50934	241655	87791	141046	53311	93650
25799	42840	47207	46162	79295	90975	57100	144270	89666	49584	199144
39945	157475	11964	30146	117454	87251	138907	28270	101442	58433	38581
66795	13896	45361	37220	130997	57601	14456	45865	188790	47139	56451
58563	61097	13025	31401	84804	172689	73798	18057	72028	27289	93665
81780	98535	20434	44313	77162	223003	25258	44362	175041	56592	101381
90293	72120	41023	31492	73039	49746	276213	49381	350832	50973	103464
101469	28458	52041	47025	155883	72826	113043	53093	103653	146374	247562
41851	40220	36980	46740	71315	150988	113232	35884	196992	34644	196714
55121	36568	38153	72232	120560	102475	93855	39773	109807	72245	57089
70250	26653	33475	36823	48888	120209	118257	37339	168320	54997	123335
71023	112380	7792	49878	101035	49393	61835	34060	46882	42388	121099
118991	43859	55512	188912	71645	94466	136545	29438	270732	17763	172957
39354	73196	33578	37415	228359	64663	33817	71663	145729	67580	185963
65882	46018	64312	44407	80416	1563064	110800	57769	164668	70998	87795
31681	28467	49051	30836	91501	61949	49471	40985	423309	32887	70976
48402	41891	44121	17841	175040	86939	31556	108733	200967	59201	205555
57191	47473	75403	48226	49262	91399	49237	53002	25838	47083	66697
47934	119091	34638	68866	37422	52018	94150	90972	127314	143918	67151
36625	58655	56504	34364	75831	78969	51147	46500	34529	43287	27893
43620	28235	71600	39288	43254	391788	88670	28562	57771	71391	86203
112014	86488	34763	86406	83289	49627	88234	79476	37482	45610	142259
113733	65080	63733	45492	45581	57717	45511	112951	129573	31167	89548
85867	50082	42037	67687	64054	55513	152831	43312	81556	12855	195870
47913	34049	35881	31710	62985	53294	84516	77668	206120	35131	25685
87249	33580	18511	70172	131055	84478	27861	33610	131097	64991	55532
96439	58615	25309	71410	84032	33850	29656	54545	247271	29682	52276
49483	33482	58614	18320	132428	79624	47724	60925	168014	70318	21245
52109	15031	13951	18597	83383	34434	45556	29870	75287	44347	111015
103202	73446	37059	52339	34202	68378	352491	68724	39708	27833	117358
50305	60528	37513	75720	29150	54652	120581	47469	77843	74357	337306
110182	35517	44288	80168	151556	143724	10479	66863	108987	60942	90454
20696	31775	22532	94943	56182	98653	49891	118890	68849	59075	153456
87832	34669	29510	54047	43287	165336	62455	90598	88448	45157	78602
84100	47333	46793	14296	137568	44286	41210	43427	47642	78962	26301
39357	52457	71188	33126	232179	69111	48643	51765	136428	55110	46857
41295	50152	83710	48071	39913	69355	72865	66754	76565	31622	142498
98140	38216	50362	98942	49552	25474	18979	108518	136761	94332	113108
58767	20791	38103	148709	233149	66583	26021	90920	212163	62510	87988
55401	27619	13498	30373	30029	118906	78999	43923	200036	34481	149497
51050	70833	16332	17013	75771	100565	141868	54203	126037	67700	135478
34843	46175	49992	46512	77536	59808	173437	81118	84403	59228	64848
48521	83668	37291	63480	53617	82555	83970	81925	169906	37722	11358
38877	29869	69678	54165	45795	69556	61058	41210	211820	40740	123568
67621	21714	18277	66673	50350	96180	124208	87553	378561	67383	91550
40479	78050	30467	91229	56252	141711	11458	61502	108048	87242	52474
67014	27904	27962	29836	44104	63228	21355	129237	31392	61890	18016
57574	36904	33040	32972	119445	112183	265994	123513	58587	35039	139563
69482	19537	54621	36820	84052	40228	173084	20250	103366	32320	196945
49991	46820	36546	74073	83393	92563	51718	68050	126443	36944	41528
26041	22812	78133	69922	29161	129761	92228	57012	164894	22083	135323
45555	69116	36316	28600	236558	76372	148619	131524	113804	66757	74339
133178	51802	16681	36997	150991	93329	108076	73791	72619	37822	78033
72244	175553	32834	23811	56220	17133	153257	94649	227523	36196	18319
84115	42091	14912	21460	382223	38707	33982	62392	61834	20987	177251
65625	37491	24170	53215	137613	52420	135686	71676	80253	39821	103701
83545	46228	46377	27568	227759	72084	24438	32878	75838	33115	84135
54599	19254	18308	68887	40091	70103	47598	100613	238134	20545	142159
41523	42362	257030	29982	103191	27813	41461	224507	94473	20575	83275
54457	19561	31235	23693	203353	34554	35679	82263	104251	61135	39271
39678	33662	30967	31347	30025	59798	225520	49171	86679	14352	78367
52907	42039	78821	95711	75792	69764	43535	169709	100509	51029	97320
47310	25458	27653	84748	77319	127232	86551	219318	45531	81767	101669
64251	178091	22473	35280	43991	70260	38209	45786	40527	23695	68294
120787	56994	30801	40533	47227	57836	149619	17398	140039	34185	105812
18408	13893	36151	96722	48088	90659	137777	12110	124635	50547	65198
48920	39742	49256	50755	57667	79499	37774	70690	215407	37384	66828
70985	36758	42679	132249	196334	119559	171565	32573	111835	62744	29778
125961	18749	36555	31641	122726	77784	63376	131526	279417	57496	90953
78095	42074	39086	45717	195578	33857	79375	89333	74592	288616	87139
56988	6510	26762	29506	45236	99329	92427	72624	582236	50663	94537
83154	22363	43565	281199	46791	42466	10251	25552	57533	112076	134471
40876	40800	29214	50987	146898	114972	26878	7107	104498	105560	108874
111797	15761	30014	73090	54324	135847	43670	21393	52987	126966	100883
71101	45199	27869	38082	75099	88927	134389	17517	192966	142599	117610
111094	45177	8830	51123	114608	111180	139185	168404	362541	66601	97968
97070	33717	17098	62396	47941	110690	25858	55521	60427	114023	33991
198999	36339	37815	46823	172418	100609	146719	75668	90083	11813	36906
67679	77707	31321	50931	141596	101523	76726	32974	332676	19914	109897
71537	28038	17043	59159	171001	94578	76401	33858	150521	10209	125265
52702	86698	33091	19279	208772	279415	96947	33509	14788	234921	165365
130441	17479	57788	78776	53573	102113	124157	23581	250864	309575	61686
57546	52980	147898	7513	102778	45994	143029	19351	328894	36769	126369
71380	81305	37834	35781	46889	57663	186940	7591	64828	29911	28557
48473	21088	18984	56124	41478	112596	24625	274869	62592	95244	74582
80163	86058	27422	79784	81439	100003	84433	59666	142476	153885	79205
98600	61459	29762	95043	29333	56382	185689	32853	80538	68644	44376
49652	25101	15797	176620	118306	40555	50382	29841	89161	235936	74941
66113	18512	66908	61826	14321	67464	56030	43107	165945	44959	46736
68197	141357	17684	39510	126408	111209	108864	94683	297231	51536	273927
107952	61751	8726	108397	54594	51458	24323	159969	24671	238590	100396
48472	29470	18202	25091	63858	88212	44926	36142	38085	34626	125438
68342	41925	24207	18123	48379	48235	54496	38532	107480	122835	118032
61298	79704	7157	62231	67484	97983	58140	155178	63278	27260	80585
175671	34038	46641	17884	121662	117024	87703	106264	98269	60738	113959
129221	32202	9760	21619	65444	36298	52197	49932	138565	163969	88668
50982	76841	19157	30773	102157	74250	54774	216577	142088	190346	198734
184498	55691	37083	111879	68548	94802	38161	55803	129404	30350	86861
60149	28345	25427	43654	130979	45721	45827	58340	33954	131054	152503
107913	36591	7381	27202	85218	56881	27066	211613	33448	162728	58711
83952	25878	19240	39983	67258	15528	69300	87751	199480	89216	26714
100511	31083	25456	24840	27173	49160	191162	15888	33509	46436	156182
104631	75600	20466	42514	42132	60664	61100	46908	56229	107650	38382
24235	32738	32129	20047	65545	16755	14780	277095	84951	135701	38379
44694	75617	20810	33351	91636	68148	17653	18656	141440	176290	89404
86935	38172	18296	66190	208346	40092	42973	66897	74668	196931	141784
160063	85553	23841	30202	340923	62564	72244	64618	126914	78070	63157
11110	34839	19742	48355	34159	84131	116901	42439	252151	250951	83833
42308	36552	27548	101426	31096	78681	146216	43400	111418	99172	84098
40153	70208	40957	17944	49121	170117	46106	320427	299602	72517	52063
90990	47770	20080	93583	103351	114502	68448	56378	87989	61822	77493
74873	40902	55754	27880	111896	69323	109004	48559	122813	66489	117720
38487	43758	65153	37038	98478	32886	43083	122980	28368	230620	89405
51806	37306	36208	82427	110714	76756	76410	141318	103138	363222	115517
63011	22849	30010	52453	87008	32344	58221	114666	171461	305353	91177
37801	75414	62732	23666	136078	102190	33284	103267	115345	65877	86659
57267	48718	40670	84129	43825	113826	144744	32499	109835	66658	44355
92588	40710	61803	263784	192860	61750	71076	212094	192570	89815	150119
40691	71335	20159	17514	47516	80585	147732	100211	108017	22328	177754
57879	44302	32712	51418	77426	51388	14032	91487	71386	82016	33750
28462	52631	69331	17589	78048	74543	70139	22177	158519	174899	57960
49586	62256	29617	46129	30103	44649	205633	50337	80519	95446	221350
27941	69684	45499	25787	51234	81103	73182	97096	84729	113691	145812
42091	51402	34082	72870	188713	125912	52231	105758	220069	61262	20127
37354	88399	29689	110522	55849	115649	198921	92802	80700	200744	52270
60263	61442	48134	35878	54528	86972	35829	122455	59394	331284	112338
22814	86358	41827	41031	93268	106092	42138	100198	108788	34842	50190
40540	64683	21344	10054	113655	37540	108156	28031	67212	106416	144092
46611	17372	43110	16972	29905	45851	20754	107170	46874	82684	153761
34096	99125	17577	36146	72809	78035	28905	155001	152037	244148	109590
30787	97405	22609	45425	108909	73948	63252	74380	16403	137880	95306
46311	70437	31102	21651	157692	100739	58811	78871	124006	122166	50284
73297	43186	42098	132188	55992	66355	53349	91319	88301	15518	146178
33146	83447	12871	41783	101474	86971	21726	55064	103784	212845	115011
19501	55945	47832	48011	20813	73742	69453	99713	63168	152941	62450
44094	149596	18769	54708	68662	19557	42977	126300	40360	99895	135858
12092	31675	48727	18860	134118	59968	91972	53472	92284	44331	136135
20040	35584	85390	100148	92412	43481	31584	15067	111682	182016	131278
9507	48073	15631	74648	77906	52198	63891	100916	224339	46510	89061
23237	92018	33644	52391	113831	176056	11647	167217	213672	102545	36493
47312	44203	31477	30148	98048	65637	35965	112881	67882	85696	80646
38600	34165	39234	74956	33666	158650	20318	64246	82209	59502	132373
15601	64633	47386	37776	81916	98112	75142	140402	49886	24314	78226
32461	57514	35811	105311	67321	106471	100331	56221	96534	38696	65457
25443	25355	30429	37111	53669	80396	136288	41145	72556	115465	132089
43429	55347	80986	75886	48491	65221	22619	31573	229392	107968	60807
107462	40016	42038	17027	52599	156372	68936	63049	94218	214596	43070
33176	173673	26898	68919	69087	89957	43951	91645	28301	89060	89348
36125	32295	48985	26397	71593	245459	33898	35323	47801	80735	108863
40046	193937	33461	24047	60847	75618	41549	108473	128960	86688	115610
15685	17946	11787	42433	112071	80605	61204	61460	63882	228577	113404
41069	59436	69441	32016	85168	92176	62265	101976	66444	108151	43919
61402	51840	40359	82376	33896	65430	75910	55953	186746	229998	237333
35442	35229	25607	78738	43517	86697	129344	66538	138793	87662	139300
28284	74967	25818	103740	143582	82513	35786	55395	103392	62694	125834
60212	94082	42239	51252	55366	87763	49414	46223	179362	58473	170664
27593	68165	18099	69318	86036	56150	119970	96761	75060	101678	73705
18627	53098	39154	39579	43703	69252	53103	63324	160364	72410	69986
57998	80520	60807	74374	91264	104458	39343	130974	176727	107240	111675
48669	39333	29022	22570	151905	139905	16538	47318	144274	135287	66095
31996	79553	15704	54012	37637	37066	59312	114374	168597	237340	142795
30304	51573	70091	28069	93761	157562	250125	102599	72186	62333	124913
21264	60759	39434	40965	141383	125557	21189	67258	47282	88070	144556
53795	49964	15309	28750	82381	128757	12220	24591	171409	150406	100657
32547	46161	41944	48775	51301	418588	12644	99775	123285	46531	46464
20912	63751	17831	22686	104695	127621	65848	51885	80701	191134	105997
67422	71622	60582	79020	74079	65347	136452	75419	178062	114387	76339
56240	48250	38758	9479	47539	22413	38113	91110	112396	135876	107129
48418	69522	41078	41421	34602	79186	50165	43604	145770	68593	136759
34647	75483	48489	90943	31572	40029	108514	140420	160451	161980	33591
34386	65102	47610	44197	70995	126143	62603	76162	161260	115259	166499
22898	66694	35504	40731	103370	55019	99645	73985	108532	93479	37896
37039	50798	38259	106985	88819	32960	25599	61038	61330	190605	86160
23137	45485	22772	17765	35861	48951	57380	37010	81912	57507	171745
102760	54654	8714	53600	50787	81045	104394	19760	119271	122859	85315
59660	24578	35294	88733	117645	39812	27683	60189	140977	42285	125140
35783	68540	15120	69440	22261	43657	86342	99880	48297	67484	117224
40730	42887	23703	39394	29444	47815	32149	57028	106312	118822	22874
44632	37578	14066	53500	54322	76133	63648	84215	114186	162224	94455
40350	86546	13980	40555	189343	504713	94131	44876	155760	121629	110679
127985	85807	58005	23693	21727	90125	116070	264451	265206	151840	57566
37265	91202	18179	19837	245848	104686	136470	52001	103096	20537	62670
45575	208597	23299	129597	37328	39530	95729	41265	114654	78867	79570
51876	65493	17331	67035	26746	892252	40144	32400	116378	95891	38325
28822	179250	21940	63782	213433	49042	58022	58395	175204	224524	144203
40693	40485	3290	77700	46068	129478	148142	47061	184768	88985	134002
42807	91077	11763	33108	109924	79127	38418	53465	181949	71304	108378
35830	116263	9906	12868	44662	26763	49521	80696	141378	58729	112698
47440	73285	13662	48936	48348	153612	118806	81684	30196	133402	109299
12700	50275	35948	93223	127168	34616	13934	73569	103854	95620	105314
68767	35705	50407	69714	64307	58467	54784	8234	227603	21966	163068
44857	78773	66250	83074	43543	756133	62425	58834	350872	13711	119934
28267	57267	33886	44265	32509	112072	11674	95301	68942	83954	98207
48674	111263	96531	34952	81048	153477	60671	66711	58921	226434	85964
65854	34772	64546	22910	79350	90423	41460	63236	196717	236484	148747
80161	97526	36649	37021	64233	47015	43736	163695	52944	37812	93461
24954	85737	41071	129151	138516	158748	72529	41061	197079	150773	62655
130257	63160	49945	88174	106717	50800	33583	114352	180885	77164	88561
58270	85337	14808	33237	205435	129610	78101	33079	176840	112766	106895
72072	102132	132208	19459	71617	68197	150814	63438	70027	63773	70563
100011	52866	60684	37841	107660	104871	33758	127415	107668	254160	259667
23631	52328	127161	72993	49004	58677	169759	67974	107220	471774	92283
81166	86262	42176	39980	66158	56899	150184	58994	255904	144387	92322
117948	66425	24710	31005	201299	101494	79358	69321	92409	74998	110214
43361	68166	43268	68146	112978	101547	5843	82217	90119	74133	140461
48081	69356	65407	85517	155123	67052	13658	170451	154413	152648	96084
37391	57454	45381	66267	45304	9425	7095	52128	21729	81022	154401
25392	32810	34370	72639	29435	79723	96517	44738	77102	66267	101980
76509	78585	58806	108999	99532	127874	74521	71519	140994	41709	63757
113319	78651	37299	27615	68164	95450	28180	22727	139835	80227	118368
65100	72475	42232	68606	47760	76633	150331	147536	260660	92858	138130
54339	51328	128825	40317	149280	100613	21308	51182	33758	100315	159753
58881	137011	24305	69177	21943	43373	13295	53788	71309	98483	94596
137969	69239	39708	159315	40509	86122	79625	72366	62225	139916	100520
68322	69122	27263	36209	98087	40505	62544	78662	60722	40429	125747
39586	63206	37218	34530	77644	51088	117467	22188	29462	118978	101642
60765	71712	44715	47007	75132	26451	75012	68448	40977	102648	57847
26870	69401	32970	125873	39068	84056	38275	46775	53865	53185	60803
80173	116525	53715	134381	126225	61209	63516	91545	184500	66165	67067
29755	86581	38501	42505	79358	30191	74990	53456	142266	46946	168626
58184	71548	36826	52009	22328	34407	12792	83971	154890	97782	26904
17425	40497	58688	40697	20676	111005	140851	100503	53917	85692	109865
10078	66065	39654	38498	179530	122237	124068	88284	67975	50171	45139
47364	181664	49251	24986	46146	63888	40642	97096	126541	115088	14800
59417	61316	25672	57414	81641	33248	37034	71550	109143	90355	48126
67576	96181	32934	26710	40513	159816	60973	79310	75145	82343	101134
47663	109194	17501	18837	66325	57365	85792	110921	70876	82011	194802
29891	146319	65130	40930	90632	192435	48166	153348	94886	49093	27619
21895	118750	11342	35715	147413	71596	23769	50381	72892	135664	76687
26483	67844	21711	30986	93767	90412	49387	40856	215549	37411	36123
28426	139051	43582	27720	39063	40701	29595	66002	148668	74897	73997
34565	351999	29935	46053	68495	80968	39908	13749	65617	91707	75203
15136	48734	26685	31220	77441	31177	58106	61365	65502	171706	101228
24199	111010	21107	82342	51539	38644	35128	86548	70232	50559	74429
38193	101242	32253	455043	77104	70173	69951	141168	92745	133953	74732
54314	116906	27076	41274	80515	32901	33365	67885	137591	85387	103304
34988	64349	6651	34115	60720	57954	26178	66230	101608	103771	140117
68195	65452	31188	30075	28499	82689	60373	53367	93374	83563	22294
61684	79851	19344	47740	18767	50537	19458	133721	93360	133533	117014
39043	76018	41045	111642	75019	131366	86828	63339	50018	234865	79314
24507	21269	25937	18484	30009	140259	28455	53483	41775	83523	40555
53681	113214	24245	21858	62144	59374	99622	79663	166858	64491	119945
43049	102977	99819	112600	49488	25791	32126	44587	202153	93068	107922
25301	118195	31113	49356	45101	106590	97220	75610	104239	111651	77878
26861	60985	33016	45971	65961	58202	90562	66667	72814	37566	125974
33410	125480	74864	39422	88273	48569	44265	76693	122625	41040	112347
54484	71074	43530	36802	99043	147499	18615	71995	121154	94260	175706
14025	82276	36770	35245	141630	98381	17891	101467	352790	111940	51077
25775	68952	71061	41865	31804	61512	125880	127154	67677	114118	87542
93944	99461	25526	34014	50970	21805	83780	98496	78725	43121	93929
32337	98504	36085	83593	67134	41981	75635	55402	110180	44783	66048
57077	122568	21025	51520	77333	105792	64443	102075	48814	74395	158613
286326	76880	41757	121645	49371	34634	74601	41253	50667	65488	59515
17681	38123	48247	66150	181976	85637	69800	23507	71019	77965	96659
13186	37818	105034	12056	55558	56091	66391	43434	71092	24618	47815
85899	92009	15718	94482	74860	91882	33778	42408	117769	187670	19737
33890	41044	39560	35063	23685	28770	64028	52567	110165	197470	42872
76851	53502	45195	70547	72334	56422	59461	102889	235202	51441	27502
43439	81608	38024	18732	17881	69309	114318	63366	120957	101242	68071
29378	102826	16694	47549	60918	46626	108098	39370	97925	98684	88893
70840	141123	25084	56159	52216	101478	38518	57439	126162	187420	25330
72678	104450	55825	138427	55123	66806	74131	66786	66043	67639	62586
87397	33789	54091	42770	53792	152155	12022	39771	114976	102099	62667
27988	62775	44840	78989	22525	76239	94753	61358	99226	96445	118600
48541	60642	31627	34363	34015	53426	125119	210344	118238	155123	137178
18038	47469	18713	38775	35757	92898	22145	85638	87626	158532	24065
21197	78769	90860	143995	84691	109866	190843	74908	101794	81078	82311
46470	45775	27076	36838	187747	112138	83598	53715	90230	35032	56846
34756	58066	22678	54191	127232	52737	21421	44059	46465	38745	180531
30294	119873	20729	25414	94449	46512	147589	83219	66803	53908	89509
32169	63426	13457	89636	27150	40752	37877	64242	64735	100480	99437
53759	45223	19663	24389	56280	67479	14874	63114	107486	57920	60940
41779	94574	98945	265441	91882	44407	52440	58373	108389	44764	145977
28891	104683	66774	64134	53287	44869	51817	61029	94362	59976	71078
44595	41370	29320	282833	63406	74687	43085	77816	111585	46883	101095
26378	142147	15439	116732	143051	149390	69689	91307	57977	54663	86309
43516	69440	28547	56436	87672	50769	98821	93819	80361	110204	130858
63352	175640	49293	74619	19924	47067	57991	123345	47722	40198	101550
45732	101877	13032	47141	56698	126670	72823	50579	130128	103006	37843
72442	75981	42766	118622	33492	56687	57958	97273	57170	68991	158370
22373	109413	29574	114841	30603	106695	80748	30530	47371	156683	201845
34435	49953	22779	72925	60068	137008	81945	81679	196949	115628	109783
50299	73460	21322	31289	83295	113799	64284	65815	87599	38706	95565
29530	81552	27430	54933	105308	36044	16749	142688	139938	15797	78835
62210	65962	51352	92411	23470	101554	68695	119301	26470	199648	85641
29853	50432	8920	52801	104881	132079	31188	38254	53715	80092	100695
26790	125011	21295	64049	48572	106514	27240	77998	98231	152483	109531
30509	35555	69525	72630	131408	89299	47618	112722	39821	70053	76217
44040	38789	10101	149432	34032	94631	51994	19561	62749	136760	134597
63252	32719	12896	145483	26128	45893	26006	119273	57311	75339	104979
40421	69649	33627	10517	47065	58562	52344	131404	25581	153818	43404
70755	76628	74575	56489	164152	35640	46462	152147	145449	239334	116206
30418	72775	31473	75582	59666	63721	17132	51247	42202	66306	27532
82466	119168	27119	51518	94109	49282	62794	192621	34108	49726	148432
27612	70741	28201	35654	164756	88547	51570	199328	22666	99230	137177
35190	93709	38293	69336	39541	49031	13579	97036	16828	55037	42797
42839	34389	18251	57404	35648	93336	14540	40167	75035	79627	45306
24338	63990	82642	95615	35996	73737	30512	65993	28708	91011	64431
48460	60660	24452	69414	39720	17259	23541	72081	16936	52028	177838
41415	48549	25159	66712	77369	621409	35070	30961	8987	82210	38568
35511	103711	70128	22094	113857	4420104	18314	17234	36294	13092	24878
36798	56432	8858	122891	24827	84115	16200	87399	80439	147813	92514
37743	35683	64629	60098	43344	1138044	19762	69231	15222	92672	112344
40909	87981	15599	53468	30309	3338195	20072	87293	166637	118923	33162
82359	76634	32278	49499	22235	243112	59599	65761	23634	64670	80717
89433	62155	30029	104757	26153	244029	16178	74006	28589	103868	59343
57277	11687	22943	48525	46992	156399	63902	53416	31672	18736	140929
53452	66252	67517	62842	79904	231703	170636	118702	77754	9158	49848
97922	45310	34398	124203	36164	487533	27298	24322	56359	30488	40254
46798	45476	86741	102785	64764	210767	81254	42886	174680	66256	59506
28	49892	10653	263040	52534	104317	93900	86688	40613	38514	84642
31380	154590	30339	46534	72884	139913	65874	71628	205100	63116	61921
35875	32866	23818	63858	41392	41446	76250	83406	167838	58858	16461
10007	48109	25215	161696	46602	63208	77997	44871	122653	53286	30627
19312	23487	9107	39341	58983	312101	17514	100037	90902	121585	91771
49777	27389	23908	46156	58962	130526	36745	143669	58623	122736	63426
19227	48177	31046	47433	46074	40015	65063	75196	99434	52346	34247
48575	45121	56021	46204	114183	165732	33501	35667	62033	65793	127490
160562	60806	52964	75473	26438	50689	25499	82902	83151	139028	74580
143131	44154	93617	93721	26138	330010	71721	131653	184702	143283	77573
19856	92554	37172	40974	73787	79117	78837	16802	72507	79457	80198
29964	42077	44442	50820	47200	54357	188075	64644	127302	89107	91804
58446	58831	31926	67567	53963	57918	111253	104048	63963	25551	103248
29717	40253	28596	78423	95111	154276	82455	154283	140620	154884	23639
43557	64214	45196	103991	79479	241413	70175	44694	166916	136675	151855
179265	56682	66482	90032	38118	127799	50224	42368	223094	157502	114143
40499	202432	26104	17544	96404	45023	101173	88456	168636	74130	175879
55793	53050	22861	51241	57185	71980	121295	105141	125993	10302	217477
36246	120637	13811	90633	161815	92307	76920	85748	91252	41514	120872
50505	14239	22687	52880	42530	85177	93711	128611	83697	63791	43832
33633	39105	39089	138798	36799	202696	23223	122095	95869	95580	160027
31513	44352	38152	65696	27980	106017	69731	74659	91877	107136	139246
17436	36332	40062	63248	51121	146775	206280	108537	33382	94284	63613
26512	88370	15689	187984	32894	99535	123609	41355	175862	228199	47521
36776	114017	12798	67728	59681	81448	154963	31708	85580	128611	49133
77941	58665	26139	32571	68049	99624	71376	86960	57127	19197	52468
62646	35977	60479	60382	29212	72634	81799	69200	122417	160265	98057
53158	70348	34015	45297	52727	40846	11195	78977	237702	91437	157168
65098	72319	29857	124820	65702	80707	191495	82895	68608	82541	106420
121625	59025	120692	144868	76616	45107	93203	51379	115715	152054	64216
65894	74262	40164	17847	49838	123523	171809	107469	79873	130236	34974
21810	39130	44353	42938	53875	43064	89401	65633	32773	239173	15355
89544	84414	9384	78939	26962	117136	87153	85718	79359	67414	76624
47047	75392	44193	51400	70228	174095	47113	70482	27238	102604	58061
30138	74441	100565	72974	18370	65326	196325	65615	200258	77136	102367
98369	78602	48350	92539	11793	170838	36380	44558	164039	100683	84126
33113	55994	12319	17570	37498	41307	58289	45079	71432	48433	88125
30605	23269	35525	21957	41083	130097	94241	40767	250604	60007	86821
26229	29015	52841	80000	97254	41535	133340	81001	98551	48214	52035
15695	63011	33117	40909	36306	59714	97133	55171	100217	64611	88701
48698	18321	26533	43910	87546	76877	12807	97711	117766	72420	79080
83615	85719	28604	30745	46808	58615	70480	85598	58895	110207	68527
62839	63545	49439	34802	16881	56892	46299	26380	11339	33970	53234
97597	62531	18994	19745	51495	24379	91487	41577	105020	150006	84950
36077	64610	35109	46758	62205	112100	174308	82699	122264	92944	88346
78008	81208	26033	33712	134209	54146	68055	57378	115735	57414	22704
78177	68018	43875	128199	36777	155344	168579	99466	157463	123694	115194
39374	69291	122801	57228	59305	138597	77458	90560	61487	181578	169858
80539	152509	24200	45878	26862	47690	67977	83105	49791	175445	46361
19516	55129	57244	48280	43261	118792	290699	84860	64126	169863	85642
55872	50391	17021	36566	14262	87005	138755	84795	95460	77602	88561
97586	29445	11602	90192	105860	35087	65988	63519	80437	86847	35811
34748	21736	39821	54990	70300	65352	56080	142787	104548	68606	87826
66822	14385	29000	46266	37228	51900	13457	68215	64913	78198	78574
17460	113633	13235	79039	33267	55737	55092	63206	72524	53758	98748
53041	179832	94777	106673	28278	30415	145989	185997	99209	65221	79584
99717	33922	40074	334058	58586	39793	73078	169744	80727	125386	57225
36252	215250	21976	48709	155596	75025	91585	76395	45456	159132	90366
43164	69590	45455	55232	39149	71925	39119	53613	77945	74473	99032
27326	12922	11733	31063	12402	35312	106348	60016	54603	70942	85060
31856	62827	36931	58067	44596	85409	348783	86353	125728	117262	89957
33577	66101	37898	44783	78600	24958	42104	119218	47729	46232	39575
15632	48064	12874	100558	46031	204876	71669	109600	109699	58315	16521
41935	84650	92941	98220	62579	127521	38658	42139	74899	233622	154966
58728	110501	51303	145195	69396	53536	117592	83747	56256	101919	129897
104001	60065	38744	65213	33950	31734	74444	131211	49981	109440	85607
63046	84278	76066	123442	60620	187013	69551	81458	121818	160766	132147
50888	70704	27687	47200	32224	106320	61952	45355	66412	22870	48702
29642	60585	22623	88988	34901	24947	50063	32628	97996	83149	82623
50182	65685	19186	51708	40584	39553	75787	29111	80225	54548	24416
27945	58209	24739	73524	46942	58420	87971	68227	51359	46921	105570
43995	40206	28066	86569	44194	118980	49852	111728	94590	124562	193562
110330	79892	24453	81100	38200	269004	71710	65061	102148	81893	74337
49817	133593	38133	39564	74674	34177	460280	114104	11395	45597	60296
77769	92470	69152	79141	56273	87807	84577	47737	94764	65753	61630
58373	141374	68203	53822	14743	60451	156556	43584	62349	99919	41498
93627	46740	26056	98757	58146	53546	73348	82456	106986	63225	88462
26916	52909	62075	164657	14521	25718	14541	63899	129116	67025	80324
38026	134771	21420	194123	55174	51477	33421	32338	105313	86346	72342
44644	111436	17063	52142	93108	40280	55804	65573	134723	47116	193246
29133	107803	31890	32793	41885	78337	56055	43832	25695	140292	64043
34032	127833	35533	106450	28329	77200	145908	42887	96681	22221	20716
45231	68137	46049	66875	51650	35644	93896	97948	136132	219420	43804
8967	149376	61347	50085	45694	141240	117191	54865	128006	117013	118396
77453	189471	20598	74951	35077	57720	48311	88184	47582	21900	81173
153571	86195	16304	76803	83587	68851	147120	140669	177832	55993	146129
91992	57080	54126	57812	42215	43251	130026	178924	121317	155589	136598
35561	83481	27366	14983	28474	73080	50896	114329	75004	51466	89438
13401	161301	116763	53447	62854	29912	156256	43937	51978	45739	95692
113402	89879	66842	49364	52403	130354	54197	117651	94921	62445	76656
85990	78630	51754	53835	44206	81497	121281	81405	176402	108931	88366
127831	123396	55801	62750	49036	33536	116556	57511	120683	82297	110416
70694	83476	113156	68446	65075	80564	71811	59530	52113	82725	122626
53092	115563	56818	39867	37429	212600	144493	85115	37320	100842	94988
148061	111937	65119	88555	77788	37021	41289	72738	90794	53703	67869
140084	101047	14021	32343	82497	17840	79182	34507	54226	134018	53117
93320	53730	75004	301882	48075	15997	65165	137030	37264	113995	86424
42705	117985	45970	98847	32209	58032	104276	60120	114392	150976	32355
69141	47897	19576	74236	53165	57410	211299	102264	114094	180815	156803
93460	158174	44976	83288	50668	63728	100818	123810	104706	376	85044
191559	143516	43341	147502	19902	697352	75591	87015	103883	79048	99787
50416	83644	75084	63491	56353	81663	98130	53531	66311	27862	178840
32109	121423	56985	83045	46243	42327	30375	37805	134140	112379	111733
382571	155123	14373	88221	38817	40635	102097	144989	37947	52162	58310
49176	54062	78369	250275	36033	803613	89823	59117	85526	53604	104182
43147	152738	42327	94545	17601	45841	55143	53127	111423	146552	54002
102013	160120	22971	198908	51491	32411	16369	23791	70332	42863	41367
34283	93952	33439	44557	13174	63389	97625	34122	106022	122039	104484
41144	111508	58985	46339	42247	49223	72077	51482	64354	102123	136724
42462	82133	31909	34454	49194	59809	57599	96908	46876	37579	42080
75570	99904	11663	35250	24331	119742	94034	40677	79166	76476	93344
110926	290529	104206	186287	95252	94904	51975	90874	103881	90871	108569
28085	143462	21314	59551	12008	40859	179067	51864	39388	126455	83272
21557	92954	17200	45916	22518	50324	95520	48009	66262	48965	81661
60686	102598	53884	21897	50495	76265	53694	73865	83899	63159	38339
23407	40596	25040	73688	41500	9959	61808	80292	55442	78558	30895
53446	277850	39871	49620	29525	220596	130459	57710	95127	44257	27765
85139	100173	27118	58091	43491	83499	170772	68075	100015	49503	65087
162592	124167	37490	76064	18842	64068	41221	89549	109184	35482	163755
46918	84455	32168	34295	41415	29981	142647	90231	133491	47331	104162
58499	113347	35651	14719	63761	47473	91738	39439	48199	47641	57482
119424	83609	30195	134307	15478	54805	104396	145091	141112	77517	64485
61644	89501	56165	41055	43636	25971	69933	46201	53866	96630	81856
104523	62533	24890	39476	63492	53020	76572	63952	111138	71525	46805
140844	94033	22630	37761	67403	66828	131847	147953	56938	174278	95922
48549	59353	65907	32650	32355	78203	135726	43719	113174	146886	24202
74333	108809	44072	25922	52877	51505	75496	79555	61988	66150	145944
120362	100469	47261	63873	44002	60257	116305	134993	59550	53022	26764
47240	128229	51757	29932	46006	83685	57788	37495	112781	133975	70702
159475	116815	44016	96119	13932	111041	111315	92821	49808	86412	23917
400706	48985	32758	50603	99201	58653	137531	92367	73965	65333	76988
63991	59599	59239	47511	24947	124449	63734	65181	40061	74895	82645
76584	105335	62964	21866	41780	47689	65235	78977	127439	109059	34233
72839	174736	27351	12402	74148	147029	44883	64409	127509	74910	146600
74105	2013	34961	20493	100894	34071	158278	85857	88945	60924	51880
61017	206900	68455	34996	89577	57888	93217	77276	43290	47447	38943
59606	99763	157643	53863	113499	50903	96773	129085	64665	71513	78594
76544	61027	51608	27860	222960	42452	77724	37613	77404	79283	107647
89424	86499	18333	29722	83801	144837	104439	33004	24336	20834	76485
45120	91006	67300	27603	88555	40419	144609	50608	78335	42049	30812
120712	82867	29197	24587	222794	43844	80460	84624	114473	74587	49352
61423	60055	34612	96115	48631	81712	42827	63507	24010	72509	76478
63826	88543	50502	58495	52416	104099	65135	93283	123667	74506	65380
84796	95258	58363	47172	155590	102647	119753	70782	47902	108018	27515
52980	62019	34518	33672	62300	59713	7172	107543	54963	94654	113116
122906	126434	63470	29648	81588	93135	36347	115527	40354	62515	45487
85799	33213	28096	38714	337255	135898	132032	75085	103189	115167	27595
66464	90995	32409	16756	28422	49282	49123	84265	57028	58222	108231
36496	163045	88683	59643	249541	76301	70328	94134	182897	56749	83902
71762	70347	69277	60376	61786	38261	45914	73002	34596	61535	98585
151657	147380	35916	56110	8919	472759	79774	101214	47271	75866	94126
57081	39743	98983	43854	99506	44962	94597	22639	159015	53238	91844
97649	76822	51087	41813	206785	35900	240259	54442	55002	93109	112270
70260	152272	51876	40616	44174	77448	207200	57732	93967	41797	62802
136897	116528	58778	33142	67710	282127	94570	70857	135228	22489	108902
34795	76182	66292	113185	227346	78090	117107	35247	36215	48056	84572
67236	50813	30468	109130	92421	26795	141256	94696	74546	62017	97000
30577	70486	34372	25369	71963	29996	79774	57760	38311	85927	79920
34786	105248	43628	20463	22441	67181	90929	55132	52335	62987	66782
38836	113191	45373	118370	43768	96184	46289	89280	55568	46911	182900
49906	130272	58540	65107	47486	2367047	86463	97939	55584	88548	57945
114689	90768	10863	161489	78167	76936	75294	51685	24509	25125	85791
139962	69042	6373	75126	771986	54275	57409	84862	84249	33213	84192
117692	49751	70001	36227	124145	85217	124635	85185	97099	47185	53636
41372	141743	29177	42840	129079	92401	66427	50344	94649	21918	69347
37601	117272	33153	159576	141863	61620	53113	82985	43786	17336	75727
34656	37035	41464	26845	62338	108566	169983	130108	104696	25560	51836
208779	113360	57295	14577	377747	80207	34760	23972	85813	13794	102133
102683	130077	90153	32086	131194	91149	103168	57294	109364	34364	51438
107502	81363	68701	33611	65946	62536	56819	89870	80822	94855	31474
29552	84119	34652	50939	143681	65863	52456	79855	131276	28136	45937
91821	82870	75487	99996	42246	60408	41161	43839	64047	66966	84674
41345	34450	54189	36489	113764	51408	61254	67916	150055	15603	42529
49493	59156	54586	26346	111417	32383	51785	50536	77882	107591	42861
107875	75660	20119	54390	330374	37234	149165	16608	57876	49066	36534
83703	64325	100906	31226	45482	93841	55685	82392	66595	54951	86702
41022	79889	37218	49547	56249	34601	96310	44679	52022	69255	67543
43454	65778	38687	57201	72197	59213	110888	72257	57531	40313	63981
59465	40282	57763	16228	60178	168331	39485	38078	81311	58773	94187
81169	94473	18190	110858	27724	99052	56554	58895	68211	221606	20743
63301	58490	76432	34108	44689	91827	109877	18212	38276	53338	33140
89628	47739	62822	99077	21650	37218	189702	65659	77532	97422	26146
113125	109640	61513	28453	67746	71701	170632	74639	55910	34552	21422
92534	92911	55017	40152	121385	80890	93046	61259	116070	257975	25965
29005	62731	51838	48837	27808	22577	58976	52699	100989	44555	40247
57561	53727	15088	32859	67077	51809	90199	28107	74761	50584	19497
102660	104612	44231	45937	49833	33917	24208	119272	21259	547073	68491
45008	95627	49950	55126	397180	38462	150093	81038	77804	190549	9693
62120	52700	30035	42985	96105	33068	104649	67298	88296	133814	21275
93251	53741	25661	80175	103072	364598	167705	58122	90042	8570	44785
88493	74079	47804	207924	48408	42190	55981	63267	38817	46137	79927
92471	79294	41242	38046	61251	57985	82702	142276	51535	48212	20186
182575	103199	103267	81806	86062	177392	33449	25590	34922	30112	61315
73135	65153	33185	40771	44828	42580	91738	101701	89034	125648	99338
71207	131749	55454	52990	44068	62303	175597	40554	63459	62195	31388
94158	99008	72379	41664	25755	34453	118552	48560	165162	63494	13588
62487	25045	32967	19817	34774	26826	34347	96126	69831	83796	85138
44754	20127	41360	34248	22192	47316	169719	100196	147683	281428	31488
69721	73654	26332	68068	45848	17710	80854	52104	54307	28137	32376
50683	90958	89606	67182	51706	37592	67547	42592	43864	17223	132796
34889	63364	167450	32086	61587	35366	61382	37399	72535	84879	20830
38996	34574	128721	27807	36313	47887	65015	39134	92182	92310	23119
40654	64721	83413	159061	145283	24755	39906	47845	101016	135785	35073
38999	136782	27733	11642	141088	43169	52666	15327	101598	15806	23474
75956	161766	29652	44197	277721	85685	99750	34192	73290	97577	86147
23170	176571	17533	48951	60839	44738	62677	42558	128811	8870	96206
47716	42041	73547	78767	72363	62908	79058	53447	102109	21313	61425
102675	47812	10984	27798	42792	49109	42160	23758	152941	108488	37373
85807	52800	13747	194148	106022	20003	174346	42763	97459	46187	32374
55687	101592	37844	30665	63362	27693	86620	81448	106701	22197	69944
57647	64478	16289	40767	32748	62811	93248	67871	82588	145723	37487
31306	82273	31812	31463	54156	61876	118207	107510	34292	13888	28621
80468	83832	59351	34187	48301	37538	54264	80578	65405	418375	26756
35161	63422	17249	30505	42675	25980	63316	7872	73652	132201	103829
61764	71602	16385	23734	100485	62581	33402	99652	92124	119954	185791
144267	55359	29299	23722	84487	44198	30015	42023	50304	167703	72445
73767	45502	85548	46510	73167	44688	46867	52793	88041	127520	55917
32665	51902	27358	41648	31058	34374	120746	66183	91737	118479	57939
64482	85183	67764	162367	70845	8828	94113	48910	62528	111111	66237
26735	131433	121074	34073	55790	26890	101494	73771	46780	448803	97589
22855	33159	47528	61768	173721	10043	125005	30117	25207	221742	83462
33674	90563	62782	26908	81295	75109	80426	47163	29675	152036	46934
40867	53801	20785	34142	45811	46058	40869	46605	108122	85712	95234
51357	78478	30716	39463	106157	35222	66214	40800	46165	52313	23435
27004	86751	16341	44681	57114	59436	110350	100063	54593	176235	103674
39862	65116	40307	30807	57126	48300	73637	44397	137320	419955	144903
34032	43999	47263	73813	31865	32214	98492	16739	77080	28362	28460
123358	56208	10422	21220	57484	72479	27215	98576	48765	22969	23981
51468	39390	67345	44036	74748	121094	218380	32931	95590	168442	33627
50260	52285	240086	23280	49991	88454	31701	26182	62767	293470	76758
72061	53207	28801	7083	60444	40464	109749	62804	96513	68971	81012
50287	24522	19341	26242	36744	45067	102177	39640	50462	19440	144624
29595	26550	37035	26063	132681	58738	22908	123979	88856	123288	41974
20430	40971	31384	118369	58611	41965	179860	34058	52277	161168	78976
30702	46607	48941	105249	114602	41996	74416	54253	105793	27604	51584
10997	53462	57656	82651	10613	821137	100171	51930	101806	24456	49236
55633	53682	40035	16005	26572	975477	13117	63104	88443	175069	39921
165802	92142	31286	81971	38205	1275559	105025	26681	118084	63211	75330
50867	81499	17671	58959	26526	485903	29567	39369	76730	132323	49539
145638	40637	43646	39649	84070	423227	100766	36831	76700	84537	64996
33402	78076	51659	82955	80016	106081	44972	33441	66029	144944	105200
67590	83538	32735	13384	72192	133887	76622	65800	27045	429823	28022
15801	34273	28559	58797	62570	48442	38174	91212	79542	7326	45749
69980	53675	28814	39363	34214	67565	33115	109268	51745	213673	30406
78256	64025	68201	105877	50766	298844	21053	58047	77504	150895	108065
121424	20851	71191	27637	93994	50326	23012	71508	108422	129636	94068
19956	39190	65005	63858	38953	61288	75600	41856	49994	132011	83153
54256	69085	52746	40870	77700	74888	83697	43231	60284	70636	53413
75519	71296	33090	45490	83789	122937	118127	157022	87212	68223	111584
182516	94475	22679	32028	43220	1051183	280281	47437	91239	83232	91128
39767	42691	21251	48919	94517	86036	67335	77825	33806	153533	63410
13621	46122	82981	63090	75132	83394	59570	67900	101955	97628	85080
38603	76043	31056	58360	116019	189879	124374	90825	123223	160555	110080
23020	79205	41664	51309	33479	68980	33101	85912	162037	82320	96739
56843	67501	30953	79144	63841	89827	73537	26540	64651	337280	63947
32386	30863	38912	33969	34110	93294	310344	47241	130886	16605	46540
463006	47694	8573	31934	51640	66234	113443	50619	56253	8783	58055
22961	48791	64208	31422	69502	37556	66833	59445	93004	36954	81837
25458	71793	35894	40266	47728	431665	108872	70134	159353	158036	84439
75065	88365	81316	69206	85550	168091	129678	104957	32336	56192	53636
86130	52476	13291	78211	41238	51952	6602	85695	33887	16648	79953
37743	48989	51028	110124	37187	154968	57888	73228	60194	88710	69828
33075	77680	27126	36469	230604	74016	78370	85634	51432	220828	75272
15682	74840	53510	23753	106023	43326	101152	80853	56938	80914	58245
46418	50201	73731	87352	19093	83395	137133	33195	50039	234229	39158
74774	29580	43555	116185	83613	8833	48828	45697	74461	243712	163168
106395	52494	32687	33936	83290	33923	86782	54530	115322	47201	27462
73802	117854	28710	62623	50242	428621	43729	59626	109190	145277	48649
31732	46041	28981	55544	36753	110370	54256	58297	81723	184534	45543
97528	164063	47920	81639	151716	61371	71869	63630	61627	256809	53071
27645	54287	24435	92011	83182	78721	43827	21625	98506	56835	100061
60249	46775	107935	32127	144360	158176	248060	54935	97639	30941	50946
24983	66644	19454	76534	160434	59043	167073	78969	113857	99191	38813
83419	74711	21927	41114	85954	75420	71704	22516	103907	36127	99093
19651	41384	56323	113481	43767	53821	51086	119945	82431	99634	90967
41760	26388	201705	66839	86923	95628	64341	42131	90848	20164	83817
44574	48008	45175	81208	24335	61670	58767	126151	120020	92409	112427
58642	64606	70551	30428	22769	28656	55607	60949	80962	58755	74634
70450	55751	37918	106952	46259	109270	116036	71863	65497	109571	84392
117900	23397	15141	113911	53882	64203	89142	54909	139993	127550	24228
6900	142589	24598	49064	152955	97659	86614	32262	52344	328867	116707
18634	50965	87039	36288	82462	64733	93447	116612	80596	99182	81867
48671	16258	63590	72246	29471	83253	112900	65329	107108	101712	81529
11225	148913	22215	38109	129024	121966	127514	46127	97269	165861	196933
19972	114856	55094	26921	101324	73129	109110	69980	63659	41381	92203
68393	51101	27629	54492	59001	67115	44236	83724	79706	117228	131416
26158	86912	39073	30627	32782	91911	63454	40387	182021	859631	65156
23847	45244	28628	36739	45097	118461	57261	74728	87547	110576	51777
50158	45479	115655	30111	38755	71717	139736	45652	114535	142096	107538
25004	33548	134598	42708	51743	143254	91675	103269	103679	168280	33959
34858	17338	24530	83383	98535	131752	70728	61073	86989	143696	65905
27654	61292	33115	34522	39396	42393	84198	76528	80660	137276	51206
38605	116633	51077	10365	103421	83805	78304	83501	131854	23817	128952
67556	58138	106247	79212	65206	18338	61716	40236	82782	100395	78990
36377	57672	18588	47484	50832	45114	33771	52128	71617	20945	64422
19286	15812	16250	87098	15596	31652	77239	48076	70204	58229	30111
56830	54888	56082	41345	43614	9405	102658	47497	82519	119675	56391
20813	62237	45265	35546	128342	89975	102790	79774	83497	44354	44954
47193	417	83766	40788	86264	19538	41651	60523	60790	37440	35674
42067	109988	72303	65855	101209	29843	80428	30335	86736	121788	51291
67294	49355	122211	80525	73830	59345	125880	153498	70756	41230	89088
39066	49747	108102	32518	71438	87545	62551	59828	12968	158395	56156
48094	68706	55587	37530	96127	16323	74524	63820	77119	88003	80481
27756	30951	41757	25782	54192	41433	116129	47072	86033	301719	24442
23158	49067	46400	60062	200800	116177	68322	76576	87410	44964	59706
34377	65929	40158	47452	63901	114157	102887	87360	43744	161986	80010
88600	27709	82155	21639	53231	17071	124694	125668	50636	124575	104441
49440	35062	50547	46707	58187	45925	40492	48065	216463	324548	57396
58508	63280	29132	29002	54040	30242	93762	90872	68993	132767	88570
98866	105037	66938	147803	14869	62174	89547	69759	74521	145335	109347
168810	41462	230683	36189	59781	49402	75702	23565	141300	144718	93472
17571	29021	43670	42287	119807	18976	189964	38455	57943	128264	39385
111712	27457	38918	44682	30595	27493	31127	57001	35015	198142	100246
87696	19824	42310	29489	50664	38914	39203	20572	34249	96277	44649
30618	154132	97812	71732	70525	31042	151108	32143	66275	86135	85908
59579	80486	71884	42654	20977	42473	54177	33774	65311	64062	95651
45654	58947	56805	142696	43976	38209	59398	92991	79387	160714	59180
38892	56965	62983	37235	72223	20885	59824	62760	32336	134475	89581
127219	72236	66494	32495	58382	42156	164035	30900	76834	89688	92774
104195	15751	55246	94076	51812	74155	99766	54576	104267	140841	75809
51326	57057	68765	73925	57116	94251	127899	31290	56624	120039	69804
42708	43542	32920	44969	51637	50806	139706	75761	101659	260518	19548
25741	69681	43819	25692	76769	83431	110008	45222	82233	56022	71423
65039	33345	76947	27479	62708	32208	29368	91349	59887	154726	137918
52021	32240	31126	56588	121018	69458	71003	24163	36032	175910	99741
54290	67045	88503	47508	50110	57383	62201	86188	183175	31606	134830
59998	59985	44678	56020	82249	48471	139255	28445	74349	99938	146281
123142	64571	32553	93288	36754	50285	70678	44379	35379	318584	19792
47826	23037	28912	57383	50597	74030	140788	67329	102363	172399	31946
42169	78391	79159	48998	114328	113491	58394	124769	139537	265640	71263
35489	41684	35395	69219	46018	42935	84073	76735	105022	155008	95655
42412	83373	21305	34524	86800	63821	55300	96555	80461	256123	88209
42561	94844	100423	42398	13868	30285	147996	80860	82805	96026	85946
65632	95481	34550	68024	27271	82688	64336	28098	75551	56850	86789
47406	45657	99564	31382	12343	79841	102879	18522	59191	167616	54214
81755	74430	34596	10204	74009	52622	69296	46187	139643	208208	58074
58069	51182	65342	94718	73359	21225	98954	110457	93956	160958	19871
248027	44753	46785	39024	56440	43978	86273	102293	111287	55951	81112
44249	49594	31478	31163	31015	34037	39239	37839	86969	289061	42855
28309	49560	53781	41464	75467	26757	72114	80716	88562	23000	111721
55441	51008	40020	102220	58970	85513	62161	125619	118479	227490	82137
49008	82996	15447	24707	73218	19887	140552	92103	147741	164118	37565
41318	60303	32310	47769	15143	26471	163517	60252	188563	186165	95096
68193	36597	60111	36192	43108	50746	85393	44430	60408	213690	17801
59687	33277	14646	54747	32707	45558	94917	33982	67133	399664	80302
33185	51158	80716	54477	25505	36111	66916	59052	107635	70543	18312
123349	25217	37864	36384	35082	42891	117670	47456	137191	73030	65032
45385	55950	33665	68757	44739	84859	159977	149915	48597	70922	47325
80310	61478	51369	53380	42294	81745	75367	103999	109333	263432	87986
40036	21620	13006	64589	90907	48139	35553	73672	50337	115837	72146
46779	62721	57834	46753	60971	133422	174616	58047	105478	108915	72968
61697	56505	23980	114227	104655	173297	138207	131679	66712	76677	75102
65024	45876	22705	34173	215642	42643	129028	44692	47631	86021	39688
66194	114044	38790	45397	83886	62174	30478	45087	139652	162965	55750
97263	30435	46336	39842	26984	20924	127274	63581	83672	97874	62712
56957	66462	48827	19160	34595	61251	130328	66128	61170	539927	99593
66869	105649	23385	82241	87023	44107	83653	54245	133746	96129	71101
73785	35534	46191	104271	57648	51083	184716	29434	32221	157425	70036
65570	16443	10531	28216	34510	69719	56733	52130	47284	88586	87043
365247	74957	26184	61949	29420	49064	94655	45696	109090	224292	43660
20114	30570	28793	82269	22984	47616	106579	38255	40600	59615	16352
115428	65106	28780	41684	90081	43736	103631	52913	96509	246027	87067
57754	67963	32933	51817	85963	23899	156913	45486	80788	178085	16368
141190	30512	21679	80167	71351	162365	61374	100509	105770	105092	78526
96447	21362	12845	935586	74211	15472	135618	44103	61700	168140	42854
56750	36001	32054	90015	26607	46886	149024	94546	48059	194367	80988
97458	60205	14459	78053	73133	61020	81302	42744	36011	102897	76784
86916	46597	45452	53770	60625	21739	22641	77727	68354	48739	91830
24857	107112	55729	36586	51923	62710	48841	17176	124025	114657	47560
42336	26580	35420	38569	27714	30311	127696	55089	35563	50122	55584
78367	53775	20613	41685	22098	138178	112448	110135	77739	283793	21082
49663	42630	28574	16904	128064	90312	75202	59207	49032	23199	79616
54484	237941	50227	52964	31100	46376	74014	52020	66582	124931	51429
40227	43503	46708	72142	46638	183358	89036	79885	37628	20123	58811
76043	61313	75351	130925	58021	39855	16462	21589	51370	195171	78369
22338	32743	16377	34944	16990	62349	18233	49641	57230	158918	42430
53932	68088	19866	21009	52165	78801	65115	52189	21011	166530	41440
49278	41686	37262	50302	71888	69391	66771	23597	74384	59925	15348
91993	37171	41991	42737	197748	73493	64108	64366	73376	101540	52528
85182	66980	25523	70936	62613	55858	54076	52844	137828	400658	87689
39088	68004	30173	108365	64895	37057	81441	57288	73265	260503	33908
77294	48401	25091	33481	146047	62553	91637	50169	59395	285734	79772
39232	87799	25114	25846	64191	384031	124271	20128	135655	189288	23576
43857	61032	39553	69866	132043	51767	82018	108147	118232	121332	32882
157744	201620	21279	75044	31878	55360	100506	67420	36708	177829	48414
108733	62132	29390	38263	77121	143393	41854	56828	67497	337586	177546
38835	95553	44269	80534	68232	83912	19035	80523	204251	49278	96833
25846	110539	8956	97206	141195	49948	94938	34445	119360	125643	69255
37923	62652	27701	77319	101696	71349	123976	45148	82810	110011	77853
52453	55639	34213	68193	33248	86955	71650	94101	62934	152600	77795
147316	37193	42130	42129	61463	80241	62155	59731	91811	52705	117495
50487	110556	20328	32048	61694	130725	45166	203993	55552	175148	108648
113510	39274	64208	72157	89853	50488	25476	43832	168403	89337	56983
37188	108484	43716	62331	38253	83166	94263	41895	81565	188457	63865
60924	58202	9443	43903	67437	110480	65781	376813	109113	210637	77300
87228	60054	38675	40454	37903	29375	248512	181917	44152	171843	81166
100716	124131	24973	29290	81509	35653	86694	326932	137047	128647	66845
157830	43489	58922	91189	55818	60025	112435	222728	125440	43426	12750
70286	62185	29893	91021	54870	66311	113515	75059	27863	82050	94132
29133	91400	14463	38068	57888	62904	16183	124843	63345	274706	55429
28638	84572	68251	56818	32651	57755	52726	37792	174349	172749	62577
51908	141324	23638	89678	26412	25412	78842	174937	50493	191725	123394
89664	53300	19957	39141	54928	71584	56290	110278	90411	92556	106699
90356	111431	38864	46521	82817	55019	105966	46200	89990	124617	62367
77648	149373	22548	18354	59115	53573	28077	51464	51709	40325	106002
12848	68642	49425	7137	81806	73514	143848	30992	84802	240227	54938
65939	104656	42494	49478	116027	74846	15676	137216	89650	53015	78865
70849	189523	33242	46504	68400	16899	40129	23737	132171	106971	90853
42660	39401	33573	50844	23762	23352	129463	186780	117301	107595	24584
81518	48384	17634	39443	59110	51561	60614	30933	104602	120171	53859
113847	36791	60735	15346	31198	19310	77033	114923	49187	94045	46186
84928	79810	19343	67080	58636	47191	137837	51962	103022	206459	12012
36980	48893	36827	25863	39824	45478	100375	54552	67646	304749	78210
10501	74406	11716	50276	19826	27384	91324	38113	145106	364448	55964
31280	24312	9982	33944	60553	35984	29210	53073	136889	189297	52171
38330	69722	13622	26657	56200	46921	13785	71149	74382	46634	64896
45636	64797	27662	137055	26044	41776	27724	53820	75733	111577	51352
31463	104714	64098	51412	60470	54418	46528	97687	88357	39670	137948
22794	59439	42089	40205	132107	12644	36750	21874	104518	237552	77818
31455	52463	35894	47146	179935	39508	94336	87211	108477	257425	73512
102032	27341	45480	69387	97757	38472	19202	50798	122010	31923	105241
55736	34097	82060	100750	40555	72331	16017	63929	27926	651974	46248
72318	64526	19048	32679	164649	29846	102810	37310	141637	28789	172673
67914	54364	40954	75240	49249	154755	26519	100921	78279	79526	32414
33726	103066	29736	66726	78225	64659	99033	75154	26404	313547	35144
37446	21564	53356	233153	49425	62266	57325	10857	67201	85499	107427
103278	35129	35309	63593	39913	31593	39850	74271	25510	68487	111309
29553	29234	26490	90303	138814	44610	37199	19360	145748	154638	50681
142874	64900	36595	30923	40946	95556	133480	98	93357	45380	35400
63157	72426	49358	73596	126014	34145	66802	239987	69188	48747	80572
30787	19196	28334	37676	70181	35829	115725	59012	88309	305695	45214
63945	62163	60996	44289	155959	71474	96574	52711	74901	32085	105338
58520	94146	49582	75825	54719	134817	75634	52006	106641	96872	89960
66267	52429	62316	127590	98326	69535	141453	103641	65389	122870	57322
96291	41553	42821	122847	35745	224119	59119	142922	135912	27148	77690
33703	100709	21259	68579	70089	101957	142231	329	35686	80614	69319
36748	96060	51219	118298	79875	956543	93620	158423	66903	136498	35521
27037	55829	65389	55151	34703	89510	60083	20430	45736	159355	60007
41791	57661	15849	60316	44184	59842	73732	82436	18978	16982	61466
36001	59106	39739	51150	54130	97130	64544	95756	123633	131553	72942
32362	45797	26158	21040	65220	78133	57879	99716	94154	195549	47596
36234	153942	28897	70326	21165	94888	65546	96864	74111	87784	63860
51042	106596	60841	40259	83367	1321	34064	73225	155188	46818	53660
54816	169725	24032	47127	45211	57743	50228	124155	59592	143154	58137
59266	149882	36478	41524	26807	93790	145904	43238	49463	36854	91350
33876	62303	61443	37749	58197	150606	66092	73526	60145	111566	43186
54971	103156	55192	24575	64300	53404	134026	39305	55129	159656	17808
90227	30583	39029	63582	83174	67997	40720	90550	79839	77990	36782
25859	53532	54260	14111	70847	79496	48716	49672	49586	188192	63714
121572	66740	13138	70060	64473	336587	98147	15616	62485	76204	86891
95200	38814	156517	81219	32144	113260	64455	28402	75350	67825	69646
48394	86509	26817	48713	40282	48549	95191	69618	44789	36935	47336
119679	67385	22353	38398	39366	68523	124340	77208	42847	26405	58161
48011	128304	96974	22699	39660	65429	21264	136090	51089	102817	111090
43260	96780	50556	26879	111204	82316	165270	155725	112614	77013	102391
39323	87232	57495	49277	55303	50038	96011	54641	67734	15001	43153
31377	22057	48217	25237	97149	103138	29727	122280	37868	28512	18463
57160	73119	31718	100707	55544	136149	14269	123172	104539	19356	65114
28983	35145	36966	25373	82548	58044	108172	67972	264393	21850	24171
46755	47515	27310	142341	56677	110471	63989	17327	95006	40795	177047
34158	37812	41633	60667	80965	89154	128490	139059	78529	5727	35189
116664	57396	42979	65610	69301	33684	6057	56523	84374	29443	69881
90189	135486	20394	44719	65959	36435	103541	38623	62568	154253	77695
86804	95517	34550	38013	83470	29340	97802	77093	58643	70604	43515
37727	69542	54587	44233	94319	70650	37196	149449	134590	5198	138802
16730	92728	78949	78618	42350	161111	96387	59942	47789	26670	21892
54991	117815	9865	91435	87642	43832	58478	98596	74765	52138	52649
51856	133107	101938	53929	127533	59944	40247	142513	64133	82350	24391
42368	56843	29913	56941	147579	34549	125199	169759	29555	45328	94710
41495	106098	28582	93231	66810	36831	114119	73172	53557	19170	41744
60510	61450	40319	38780	45725	69237	155036	36830	98012	4868	24806
61085	78971	45890	77891	39751	27237	111503	98208	69821	116517	17272
53061	59355	17149	61740	63572	25378	70069	40526	125176	150744	45395
40328	54670	39292	102050	86026	61092	100471	42919	49200	64075	71049
124783	98104	52183	78199	68972	57861	50924	76776	113899	16779	54924
118607	24010	37006	25693	75774	38220	77009	144025	65417	21926	74281
45871	90599	38788	38420	74998	47074	18520	213563	121766	67473	36194
132590	47235	25185	34077	66597	307647	101189	60918	113845	131257	57170
24836	90152	32040	26281	51805	53549	74303	52682	56653	80710	89203
165889	50125	40827	139402	33017	42311	38744	63323	123986	15175	47997
56804	78022	30541	223112	56503	82512	99517	85454	80216	43453	12471
42547	53075	50526	276024	42359	79675	28419	55102	86835	4737	98042
98159	126239	20397	150180	53184	41830	74388	64295	89422	38548	51116
105217	56529	29938	240365	50126	29905	38769	46838	18746	80921	104276
58530	26822	28616	102167	31020	71210	86930	34071	261937	326453	83899
103947	54759	49719	113039	21862	54585	103926	67637	187777	79739	109325
26698	39198	28887	59150	55210	53623	121649	119755	250128	118362	100004
63461	64444	35980	59600	228870	40801	41714	159823	124928	50774	37338
29585	22605	38129	274235	32791	61073	148137	47517	89662	47294	70825
22185	150972	22836	67177	47673	57668	95304	148824	277082	81822	105039
55470	176400	58845	59905	88101	26037	71795	44551	30276	246353	82947
31353	51746	15608	88130	108069	65778	137863	72274	94275	166020	25393
68673	53176	49766	50853	113388	157346	82710	113346	10523	112800	47894
147174	59135	28550	38867	58227	33517	107907	113834	63095	61881	53797
135133	132425	16351	60516	54121	64635	66221	77758	75546	40162	11059
20656	177992	47912	39216	21105	67314	122984	84690	160991	80068	98039
48885	35719	20998	67408	21606	78004	207209	46792	79723	22124	94373
57087	35546	33731	87902	150267	55338	119163	73439	104861	14528	97022
35292	72375	11333	76508	93230	254551	110177	97913	97153	179379	78306
40139	55786	24884	72474	60286	44987	89446	131061	258358	217172	78453
70264	76118	37073	215169	45724	67575	62463	70000	135906	30724	170975
31976	24931	21672	22686	36216	73412	87625	74327	50376	437148	26388
183707	32106	21961	124530	64122	60218	70805	58156	204074	67380	36832
53906	66149	15786	54502	69409	53621	19537	120960	143815	65978	74566
34940	31094	22928	35588	27165	43086	9762	74728	69609	79732	40947
43278	36807	161489	69065	74390	55230	167105	90849	281802	65686	50327
57996	72470	17020	65085	76938	148313	70615	75088	177968	194461	49113
44479	68998	15461	136112	154083	68210	113859	77309	328292	351241	42144
48484	95573	19955	66843	43168	85364	79125	77108	164646	295622	146374
86874	61309	9563	33365	59023	45354	122331	235232	177281	15564	99532
116555	67936	60886	52610	205082	44060	27265	83826	697385	574224	51681
82892	122194	33049	46514	53129	73466	118096	21343	56565	144409	34276
40924	60181	31545	72380	94282	153025	87433	88821	154317	133901	15162
52665	59426	34797	60340	35478	28897	95472	22859	100756	107028	47951
38307	48972	32030	44292	93592	70437	6759	106226	108616	80000	68669
61572	48717	14903	86901	96643	47691	75493	62447	232769	110885	56754
46837	113312	54041	56881	66865	105826	58962	33102	202057	186876	29621
143294	75954	19793	79189	235984	55248	69035	96176	47241	184443	55963
57057	62809	19543	48176	91499	202921	81465	93466	174637	222327	71374
34900	39945	8710	86209	666589	69585	89636	39048	146546	213363	30111
132305	51221	21189	386697	170154	64220	62060	119735	130799	331514	16261
81202	44066	5837	98510	653895	60075	21029	84588	376611	125536	108775
67903	60296	11954	123663	171708	72998	57117	95374	107508	183532	109427
31358	34792	15922	50322	188820	158035	11719	38169	86566	99495	50988
26502	39682	64412	152545	36785	89611	58457	128219	127022	169483	43463
24742	63999	16504	25436	52858	35821	36629	91571	93918	116522	53151
35468	73467	27479	100064	63629	49464	62011	76127	66699	75484	22814
30201	34904	32984	85802	124630	98351	2256	99772	310554	153110	86871
21862	64840	49306	24761	135791	16227	17444	71056	84517	240563	26350
16667	58835	18480	92449	58706	36565	111459	104447	94448	147244	53985
65004	67144	19730	78488	46629	87253	145788	92646	44784	101561	59900
90727	88017	16275	42081	69464	74796	46370	103427	35979	115960	120446
660	71524	19893	66285	95318	67216	85441	144380	33850	311301	48479
14940	58485	23556	65553	96963	51983	130510	88673	153770	132487	55028
82554	70940	23911	82299	79392	211161	66533	45670	53339	369388	51809
37358	134489	56067	72916	45253	55172	276639	55621	61957	263146	33946
77869	145504	49722	76946	64003	32591	120247	115588	177809	258919	43371
18995	66993	63925	42555	89284	40965	18405	43196	85798	178722	93557
93996	63069	65028	29182	134994	66763	99327	38669	64969	198908	108168
34638	92730	33474	100169	90589	35922	104021	69082	130907	178778	71682
42135	140813	35842	69548	40720	98920	101388	46059	285409	153583	128398
43896	98437	19821	56745	69378	29805	146730	27991	161521	101094	95280
85315	40249	46451	61942	224	44412	104363	63886	192820	201702	55187
38988	50113	50451	49480	152628	45946	49051	150975	361918	125208	63738
7141	47664	29071	111426	103209	43482	216339	43575	154909	303976	119775
10994	65936	25100	95764	51710	309077	61430	43168	84891	343081	58901
179461	27242	7585	110433	83612	33688	85881	83786	110935	325686	78362
156540	32157	87200	77761	62158	102345	118266	63336	141199	17313	41353
205921	58552	99806	51224	110272	64640	105529	130367	176076	133130	91478
400805	136566	196347	41891	77629	58338	144184	57513	220013	247021	76515
88929	77064	17797	97237	48999	73863	170935	114720	201981	235318	45710
194987	79291	77625	91400	175090	75124	74405	20285	51958	144884	54998
211061	46623	71297	93829	98933	105474	156464	52115	76630	124034	58138
256447	92202	61405	80386	63324	23569	84478	26145	71473	183909	58737
97425	72789	41731	70844	145967	33798	151503	179160	235198	106841	91833
171416	93511	43023	72883	70744	73609	193018	99442	54080	491896	44134
222875	25094	82533	168708	91005	37756	146678	51124	209926	138105	84363
137162	73877	60320	88982	87434	62361	137173	102549	72558	145172	63059
101244	54877	64664	70919	56076	130409	54925	102733	39582	195212	25383
140483	43644	27966	58899	29918	146370	119503	124767	79331	85431	65425
162482	72990	38813	276748	20535	85359	128458	58844	68308	308063	57809
48990	199385	28895	27907	75156	56508	213784	46066	71855	163055	68551
266587	50319	66975	216672	70983	90728	82927	112844	388465	423338	122595
105238	80824	59621	106072	52218	211138	130483	64084	24236	35999	86948
200516	53972	42858	56383	205505	66381	86100	38787	53810	124134	54124
377527	41692	59751	112118	82661	48504	49369	32964	79720	101537	52954
107763	63454	53931	132494	75077	24278	128232	164647	116650	47219	41092
147706	77219	39528	114826	94907	51213	208806	113187	112420	169128	88243
35933	64890	34591	131510	80123	48780	61875	101915	144988	15997	110691
96431	79002	31290	71171	66431	95809	110875	144802	114743	23665	33971
75685	120693	31837	79141	32302	31688	77747	75225	256960	152239	128673
104655	51103	37966	143188	75538	34439	76609	14511	170257	133223	141800
89726	55350	40816	55388	56752	55332	94029	106484	131620	221642	50939
111757	19491	33768	26199	65341	48397	129159	60491	89121	129423	58807
11962	44603	47976	32465	30733	56554	101228	17379	93072	161391	79759
172440	50566	82994	190172	61844	171800	40231	59027	153322	123825	45508
52773	36417	101389	86828	102299	80590	218784	29873	105400	225853	60401
99994	35189	85687	50571	39208	71610	36337	76131	105515	198677	39032
151591	46919	59398	69979	82073	95462	32843	46687	55322	98378	57669
115300	54543	26590	92422	143431	56392	173265	102627	46528	185042	40138
54946	40269	40915	75172	47241	32626	97357	40129	186579	63940	130056
124514	47830	28338	239514	84784	66635	223871	41376	154650	88082	66616
[truncated: 15,299 more rows]
