# Supplementary material for: FAM3C/ILEI protein is elevated in psoriatic lesions and triggers psoriasiform hyperproliferation in mice
Source: EMBO Mol Med. 2023 May 25;15(7):e16758. doi: 10.15252/emmm.202216758 (PMC10331587; doi:10.15252/emmm.202216758)
Supplement: Supplementary file 5 — Source Data for Figure 1 [file EMMM-15-e16758-s001.zip › Figure 1/1C/Median ILEI content of keratinocytes, Numerical Values.xlsx]

## Sheet: Sheet1
ID	normal	psoriasis
norm skin	49009
Haut-III	41450
Haut-X	39818
953-20_AKH	62252
992-20_AKH	68013
998-20_AKH	55139
pso 256-18		73025
pso 1536-18		65489
pso 2220-18		97829
pso 2303-18		75450
pso 2482-18		94122
