# Supplementary material for: FAM3C/ILEI protein is elevated in psoriatic lesions and triggers psoriasiform hyperproliferation in mice
Source: EMBO Mol Med. 2023 May 25;15(7):e16758. doi: 10.15252/emmm.202216758 (PMC10331587; doi:10.15252/emmm.202216758)
Supplement: Supplementary file 5 — Source Data for Figure 1 [file EMMM-15-e16758-s001.zip › Figure 1/1D/IlLEI conternt and epidermal thickness, Numerical Values.xlsx]

## Sheet: Sheet1
patient ID	epidermal thikness	median ILEI IHC score/KC
256	727.742	97829
1536	200.458	65489
2220	491.294	73025
2303	517.526	75450
2482	935.572	94122
