# Supplementary material for: FAM3C/ILEI protein is elevated in psoriatic lesions and triggers psoriasiform hyperproliferation in mice
Source: EMBO Mol Med. 2023 May 25;15(7):e16758. doi: 10.15252/emmm.202216758 (PMC10331587; doi:10.15252/emmm.202216758)
Supplement: Supplementary file 5 — Source Data for Figure 1 [file EMMM-15-e16758-s001.zip › Figure 1/1E/Epidermal ILEI load, Numerical Values.xlsx]

## Sheet: Sheet1
ID	normal	psoriasis
norm skin	28578391
Haut-III	3.20299e+07
Haut-X	3.888e+07
953-20_AKH	57288310
992-20_AKH	6.96604e+07
998-20_AKH	6.01965e+07
pso 256-18		2.93944e+08
pso 1536-18		1.39764e+08
pso 2220-18		2.97486e+08
pso 2303-18		2.65757e+08
pso 2482-18		592215380
