# Supplementary material for: FAM3C/ILEI protein is elevated in psoriatic lesions and triggers psoriasiform hyperproliferation in mice
Source: EMBO Mol Med. 2023 May 25;15(7):e16758. doi: 10.15252/emmm.202216758 (PMC10331587; doi:10.15252/emmm.202216758)
Supplement: Supplementary file 6 — Source Data for Figure 2 [file EMMM-15-e16758-s012.zip]

Archive with 3 entries (1 files):
- Figure 2/
- Figure 2/2D/
- Figure 2/2D/Epidermal thickness mice skin.xlsx
