# Supplementary material for: FAM3C/ILEI protein is elevated in psoriatic lesions and triggers psoriasiform hyperproliferation in mice
Source: EMBO Mol Med. 2023 May 25;15(7):e16758. doi: 10.15252/emmm.202216758 (PMC10331587; doi:10.15252/emmm.202216758)
Supplement: Supplementary file 6 — Source Data for Figure 2 [file EMMM-15-e16758-s012.zip › Figure 2/2D/Epidermal thickness mice skin.xlsx]

## Sheet: Sheet1
mouse ID	ILEIind -Dox acetone	ILEIind +Dox acetone	K5-ILEIind -Dox acetone	K5-ILEIind +Dox acetone	ILEIind -Dox TPA	ILEIind +Dox TPA	K5-ILEIind -Dox TPA	K5-ILEIind +Dox TPA
1	15.23
2	12.23
3			15.45
4			15.39
5		14.39
6		16.02
7		15.01
8				14.11
9				22.79
10				18.67
11				18.93
12					55.59
13					41.84
14							42.01
15							48
16							49.63
17							49.38
18						45.93
19						47.36
20						45.91
21						41.21
22								64.99
23								51.39
24								60.15
25								62.87
26					35.8494
27							36.5631
