# Supplementary material for: FAM3C/ILEI protein is elevated in psoriatic lesions and triggers psoriasiform hyperproliferation in mice
Source: EMBO Mol Med. 2023 May 25;15(7):e16758. doi: 10.15252/emmm.202216758 (PMC10331587; doi:10.15252/emmm.202216758)
Supplement: Supplementary file 7 — Source Data for Figure 3 [file EMMM-15-e16758-s009.zip]

Archive with 7 entries (3 files):
- Figure 3/
- Figure 3/3B/
- Figure 3/3B/Ki67 quantification.xlsx
- Figure 3/3E/
- Figure 3/3E/K5_K10_K16 mRNA quantification, Numerical Values.xlsx
- Figure 3/3G/
- Figure 3/3G/K5 K10 mRNA in primary keratinocytes.xlsx
