# Supplementary material for: FAM3C/ILEI protein is elevated in psoriatic lesions and triggers psoriasiform hyperproliferation in mice
Source: EMBO Mol Med. 2023 May 25;15(7):e16758. doi: 10.15252/emmm.202216758 (PMC10331587; doi:10.15252/emmm.202216758)
Supplement: Supplementary file 7 — Source Data for Figure 3 [file EMMM-15-e16758-s009.zip › Figure 3/3B/Ki67 quantification.xlsx]

## Sheet: Sheet1
mouse ID	ILEIind -Dox acetone	ILEIind +Dox acetone	K5-ILEIind -Dox acetone	K5-ILEIind +Dox acetone	ILEIind -Dox TPA	ILEIind +Dox TPA	K5-ILEIind -Dox TPA	K5-ILEIind +Dox TPA
2	30.2
3		36.3
4		29.2
5		25.2
6			24.4
7			39.6
8			31.2
9				39.6
10				48.8
11				27.3
12					38.2
13					32.1
14						36.651
15						31.47
16						33.7355
17						35.1253
18							28
19							44.7
20							29.5
21							34.2
22								48.1
23								47.4
24								46.2
25								50.3
26					34.5
27							33.2
