# Supplementary material for: FAM3C/ILEI protein is elevated in psoriatic lesions and triggers psoriasiform hyperproliferation in mice
Source: EMBO Mol Med. 2023 May 25;15(7):e16758. doi: 10.15252/emmm.202216758 (PMC10331587; doi:10.15252/emmm.202216758)
Supplement: Supplementary file 7 — Source Data for Figure 3 [file EMMM-15-e16758-s009.zip › Figure 3/3E/K5_K10_K16 mRNA quantification, Numerical Values.xlsx]

## Sheet: Sheet1
	ILEIind Ac			K5-ILEIind Ac			ILEIind TPA			K5-ILEIind TPA
	KTG101	KTG102	KTG103	KTG104	KTG105	KTG106	KTG107	KTG108	KTG109	KTG110	KTG111	KTG112
K5	0.765363	0.816263	1.60067	1.24712	1.17515	0.509134	0.32188	0.356492	0.281813	0.255507	0.222452	0.125884
K10	0.565831	0.964957	1.8315	1.26588	1.69632	0.502247	0.289353	0.266065	0.250848	0.0188451	0.0929611	0.195453
K16	0.956684	0.994435	1.05113	0.818907	1.70498	2.97836	26.9506	20.2131	27.3181	37.1165	32.325	53.3173
