# Supplementary material for: FAM3C/ILEI protein is elevated in psoriatic lesions and triggers psoriasiform hyperproliferation in mice
Source: EMBO Mol Med. 2023 May 25;15(7):e16758. doi: 10.15252/emmm.202216758 (PMC10331587; doi:10.15252/emmm.202216758)
Supplement: Supplementary file 7 — Source Data for Figure 3 [file EMMM-15-e16758-s009.zip › Figure 3/3G/K5 K10 mRNA in primary keratinocytes.xlsx]

## Sheet: Sheet1
		ILEIind acetone						ILEIind TPA						K5-ILEIind acetone						K5ILEIindTPA
		KTG138	KTG139	KTG140	KTG114	KTG116	KTG117	KTG138	KTG139	KTG140	KTG114	KTG116	KTG117	KTG136	KTG137	KTG147	KTG113	KTG115	KTG118	KTG136	KTG137	KTG147	KTG113	KTG115	KTG118
K5	undiff.	1.53204	2.04798	1.44395	0.600121	0.601364	0.611611	0.755958	0.952301	1.39712	0.613745	0.604671	0.614286	0.610534	0.985688	1.42054	0.604583	1.85978	0.616101	0.622328	0.890678	1.34844	0.610786		0.619381
	diff.		0.203865	0.626635	0.600156	0.621644	0.618791	0.773091	1.32092	1.31497	0.620396	0.609724	0.623045	0.651958	0.112568	0.633159	0.63061	0.512975	0.631371	0.622702	1.54667	1.04631	0.613283	0.936975	0.62808
K10	undiff.	0.337482	0.539897	1.07168	3.82276	4.62472	0.289672	0.0269449	0.0575001	0.119367	0.0566644	0.190523	0.00723912	6.25527	0.359908	0.96197	5.73218	0.583967	0.77878	0.20804	0.0502398	0.0270178	0.110183		0.0827341
	diff.		1.03494	0.606197	74.7458	14.5815	10.6824	0.0582066	0.236014	0.515262	0.128679	0.247735	0.00843679	1.83612	0.247577	3.3656	16.685	1.65929	9.77637	0.0981155	0.0345457	0.0464464	0.0835134	0.019812	0.0219992
