# Supplementary material for: FAM3C/ILEI protein is elevated in psoriatic lesions and triggers psoriasiform hyperproliferation in mice
Source: EMBO Mol Med. 2023 May 25;15(7):e16758. doi: 10.15252/emmm.202216758 (PMC10331587; doi:10.15252/emmm.202216758)
Supplement: Supplementary file 8 — Source Data for Figure 4 [file EMMM-15-e16758-s008.zip]

Archive with 17 entries (8 files):
- Figure 4/
- Figure 4/4B/
- Figure 4/4B/Neutrophil +microabcesses, Image quantification.xlsx
- Figure 4/4C/
- Figure 4/4C/Neutrophil quantification.xlsx
- Figure 4/4D/
- Figure 4/4D/Epidermal CD8+ T cells.xlsx
- Figure 4/4E/
- Figure 4/4E/mRNA exp in back skin, Numericl values.xlsx
- Figure 4/4F/
- Figure 4/4F/mRNA exp in isolated keratinocytes.xlsx
- Figure 4/4G/
- Figure 4/4G/TNFa mRNA in primary keratinocytes.xlsx
- Figure 4/4H/
- Figure 4/4H/IL1a mRNA in primary keratinocytes.xlsx
- Figure 4/4I/
- Figure 4/4I/CXCL1 mRNA in primary keratinocytes.xlsx
