# Supplementary material for: FAM3C/ILEI protein is elevated in psoriatic lesions and triggers psoriasiform hyperproliferation in mice
Source: EMBO Mol Med. 2023 May 25;15(7):e16758. doi: 10.15252/emmm.202216758 (PMC10331587; doi:10.15252/emmm.202216758)
Supplement: Supplementary file 8 — Source Data for Figure 4 [file EMMM-15-e16758-s008.zip › Figure 4/4B/Neutrophil +microabcesses, Image quantification.xlsx]

## Sheet: Sheet1
	ILEIind -Dox	K5-ILEIind -Dox	ILEIind +Dox	K5-ILEIind +Dox
KTG 012	0.631134
KTG 013	0
KTG 014		0.521455
KTG 015		0
KTG 016		0.715093
KTG 017		1.72847
KTG 018			0
KTG 019			1.73138
KTG 020			1.62986
KTG 021			0.926896
KTG 022				3.97137
KTG 023				10.7603
KTG 024				5.548
KTG 025				4.56479
KTG 036	0
KTG 037		0.770957
