# Supplementary material for: FAM3C/ILEI protein is elevated in psoriatic lesions and triggers psoriasiform hyperproliferation in mice
Source: EMBO Mol Med. 2023 May 25;15(7):e16758. doi: 10.15252/emmm.202216758 (PMC10331587; doi:10.15252/emmm.202216758)
Supplement: Supplementary file 8 — Source Data for Figure 4 [file EMMM-15-e16758-s008.zip › Figure 4/4C/Neutrophil quantification.xlsx]

## Sheet: Sheet1
	ILEIind -Dox acetone	ILEIind + Dox acetone	K5-ILEIind - Dox acetone	K5-ILEIind +Dox acetone	ILEIind -Dox TPA	ILEIind +Dox TPA	K5-ILEIind -Dox TPA	K5-ILEIind +Dox TPA
KTG 001
KTG 002			158.1
KTG 003			166
KTG 004			109
KTG 005		596.6
KTG 006		54.4
KTG 007		140.4
KTG 008				96.3
KTG 009				257.4
KTG 010				495.4
KTG 011				70.6
KTG 012					840.8
KTG 013					734.1
KTG 014							1063.5
KTG 015							825.6
KTG 016							874.9
KTG 017							1766.6
KTG 018						424.9
KTG 019						541.9
KTG 020						935.7
KTG 021						785.1
KTG 022								1822.8
KTG 023								2923.7
KTG 024								1623.9
KTG 025								1894.3
KTG 036					1256.2
KTG 037							1238.1
