# Supplementary material for: FAM3C/ILEI protein is elevated in psoriatic lesions and triggers psoriasiform hyperproliferation in mice
Source: EMBO Mol Med. 2023 May 25;15(7):e16758. doi: 10.15252/emmm.202216758 (PMC10331587; doi:10.15252/emmm.202216758)
Supplement: Supplementary file 8 — Source Data for Figure 4 [file EMMM-15-e16758-s008.zip › Figure 4/4D/Epidermal CD8+ T cells.xlsx]

## Sheet: Sheet1
	ILEIind -Dox acetone	ILEIind +Dox acetone	K5-ILEIind -Dox acetone	K5-ILEIind +Dox acetone	ILEIind -Dox TPA	ILEIind +Dox TPA	K5-ILEIind -Dox TPA	K5-ILEIind +Dox TPA
KTG 001	4.6
KTG 002			7.5
KTG 003			11.2
KTG 004			6.4
KTG 005		1.5
KTG 006		6.3
KTG 007		4.7
KTG 008				5.8
KTG 009				4.5
KTG 010				7.4
KTG 011				1.9
KTG 012					1.5
KTG 013					16.2
KTG 014							3.9
KTG 015							0
KTG 016							0.8
KTG 017							4.1
KTG 018						5.9
KTG 019						10
KTG 020						2.5
KTG 021						5.3
KTG 022								29.9
KTG 023								19
KTG 024								35.3
KTG 025								21.4
KTG 036					12
KTG 037							19.2
