# Supplementary material for: FAM3C/ILEI protein is elevated in psoriatic lesions and triggers psoriasiform hyperproliferation in mice
Source: EMBO Mol Med. 2023 May 25;15(7):e16758. doi: 10.15252/emmm.202216758 (PMC10331587; doi:10.15252/emmm.202216758)
Supplement: Supplementary file 8 — Source Data for Figure 4 [file EMMM-15-e16758-s008.zip › Figure 4/4E/mRNA exp in back skin, Numericl values.xlsx]

## Sheet: Sheet1
		ILEIind Ac			K5-ILEIind Ac			ILEIind TPA			K5-ILEIind TPA
		KTG101	KTG102	KTG103	KTG104	KTG105	KTG106	KTG107	KTG108	KTG109	KTG110	KTG111	KTG112
TNFa	IFE	0.943551	1.10677	0.957587	0.855525	0.997539	0.954182	2.31279	2.21603	2.57922	3.7426	2.81659	3.45346
TNFa	HF	1.14171	0.767386	1.14138	0.644044	0.442927	0.842225	1.54928	0.864959	0.908172	1.80217	1.98652	3.2391
IL1a	IFE	0.758363	1.20451	1.09475	0.615399	1.20896	0.857578	2.33663	1.28479	1.8753	2.2394	1.96442	2.52772
IL1a	HF	1.22216	1.37565	0.59479	1.76692	1.03282	1.63335	4.97206	2.94719	4.30987	2.7957	3.24584	3.4121
CXCL1	IFE	1.29895	0.716526	1.07442	1.20242	2.00723	1.27548	4.5534	4.23004	4.34194	4.31493	5.58046	5.98001
CXCL1	HF	2.19982	0.781431	0.58173	1.12256	0.829408	0.740991	3.27688	4.10522	3.50434	8.41886	4.54185	7.57701
