# Supplementary material for: FAM3C/ILEI protein is elevated in psoriatic lesions and triggers psoriasiform hyperproliferation in mice
Source: EMBO Mol Med. 2023 May 25;15(7):e16758. doi: 10.15252/emmm.202216758 (PMC10331587; doi:10.15252/emmm.202216758)
Supplement: Supplementary file 8 — Source Data for Figure 4 [file EMMM-15-e16758-s008.zip › Figure 4/4F/mRNA exp in isolated keratinocytes.xlsx]

## Sheet: Sheet1
	ILEIind Ac						ILEIind TPA						K5-ILEIind Ac						K5-ILEIind TPA
	KTG138	KTG139	KTG140	KTG114	KTG116	KTG117	KTG138	KTG139	KTG140	KTG114	KTG116	KTG117	KTG136	KTG137	KTG147	KTG113	KTG115	KTG118	KTG136	KTG137	KTG147	KTG113	KTG115	KTG118
TNFα	1.02125	0.817236	0.545891	1.18647	1.275	1.45094	9.24592	6.54633	9.6228	4.6165	6.03271	3.97988	1.36442	0.497615	1.79601	2.00743	3.28289	0.070402	12.5635	14.1057	8.74962	6.71258	10.3881	8.83869
IL1α	0.512327	0.536147	0.550976	1.23792	2.12871	2.50743	10.1302	12.5689	13.987	7.14204	7.04805	4.26714	2.07097	3.08657	1.89767	3.66758	5.41009	3.45119	19.4698	19.1977	15.1285	12.4546	13.3132	9.57473
CXCL1	0.549725	0.952768	0.214943		1.96152	4.52846	18.9616	14.1512	9.65552	4.73836	4.71262	4.77077	2.62693	3.12339	1.64337	3.7616	5.45896	5.5301	12.503	18.2053	23.4775	6.16188	18.9661	43.1322
