# Supplementary material for: FAM3C/ILEI protein is elevated in psoriatic lesions and triggers psoriasiform hyperproliferation in mice
Source: EMBO Mol Med. 2023 May 25;15(7):e16758. doi: 10.15252/emmm.202216758 (PMC10331587; doi:10.15252/emmm.202216758)
Supplement: Supplementary file 8 — Source Data for Figure 4 [file EMMM-15-e16758-s008.zip › Figure 4/4G/TNFa mRNA in primary keratinocytes.xlsx]

## Sheet: Sheet1
	acetone	TPA
				mILEIW				mILEICA
	-	-	empty	100	250	500	1000	100	250	500	1000
	0.618253	2.54752	3.16451	22.5739	32.625	45.8917	69.1279	4.99227	6.16171	9.31039	13.8557
	0.85076	2.00301	2.56807	7.95322	23.0375	36.5683	38.9881	1.69349	3.46381	3.87741	7.02954
	1.90119	12.7302	4.70612	19.3277	30.2202	31.6577	59.6053	8.35257	7.3018	12.2763	23.9408
