# Supplementary material for: FAM3C/ILEI protein is elevated in psoriatic lesions and triggers psoriasiform hyperproliferation in mice
Source: EMBO Mol Med. 2023 May 25;15(7):e16758. doi: 10.15252/emmm.202216758 (PMC10331587; doi:10.15252/emmm.202216758)
Supplement: Supplementary file 8 — Source Data for Figure 4 [file EMMM-15-e16758-s008.zip › Figure 4/4I/CXCL1 mRNA in primary keratinocytes.xlsx]

## Sheet: Sheet1
acetone	TPA
			mILEIW				mILEICA
-	-	empty	100	250	500	1000	100	250	500	1000
0.65	2.52	4.48	8.05	8.63	11.04	16.53	6.44	5.04	4.6	4.2
0.6	2.17	3.07	5.94	7.36	5.44	5.09	3.43	3.41	4.43	1.08
2.53	5.74	3.34	1.86	1.84	3.24	7.68	5.03	4.09	4.74	4.1
