# Supplementary material for: FAM3C/ILEI protein is elevated in psoriatic lesions and triggers psoriasiform hyperproliferation in mice
Source: EMBO Mol Med. 2023 May 25;15(7):e16758. doi: 10.15252/emmm.202216758 (PMC10331587; doi:10.15252/emmm.202216758)
Supplement: Supplementary file 9 — Source Data for Figure 5 [file EMMM-15-e16758-s003.zip]

Archive with 5 entries (2 files):
- Figure 5/
- Figure 5/5E/
- Figure 5/5E/P-STAT3_Akt_Erk1&2 level, Numerical Values.xlsx
- Figure 5/5G/
- Figure 5/5G/TNFa nRNA level numerical values.xlsx
