# Supplementary material for: FAM3C/ILEI protein is elevated in psoriatic lesions and triggers psoriasiform hyperproliferation in mice
Source: EMBO Mol Med. 2023 May 25;15(7):e16758. doi: 10.15252/emmm.202216758 (PMC10331587; doi:10.15252/emmm.202216758)
Supplement: Supplementary file 9 — Source Data for Figure 5 [file EMMM-15-e16758-s003.zip › Figure 5/5E/P-STAT3_Akt_Erk1&2 level, Numerical Values.xlsx]

## Sheet: pY705 STAT3
pY705 STAT3	ctrl Ac			ctrl TPA			mILEI Ac			mILEI TPA
0	1	1	1	1	1	1	1	1	1	1	1	1
10	0.852799	1.05391	0.831454	1.25778	1.19196	0.758143	1.04088	1.33052	0.682645	1.53922	1.03643	1.06805
30	0.668938	0.721473	0.506475	0.705363	0.80821	0.479706	0.831528	0.795081	0.742463	0.695272	0.738458	0.639524
60	0.89609	0.825559	0.604316	0.766944	0.748417	0.381364	0.949757	0.798516	0.910534	0.828249	0.739097	0.654858
240	0.733977	1.14246	0.586046	0.587356	1.04687	0.408733	0.302957	0.374082	0.300442	0.293022	0.513799	0.240519

## Sheet: pS727 STAT3
pS727 STAT3	ctrl Ac			ctrl TPA			mILEI Ac			mILEI TPA
0	1	1	1	1	1	1	1	1	1	1	1	1
10	0.76288	1.37643	1.01716	1.60674	5.51992	1.09242	0.792526	1.29283	1.50959	1.34056	4.59517	3.2079
30	1.28442	1.37753	1.06487	1.71319	5.9739	2.53851	0.522952	1.74385	0.553012	2.52793	3.16698	1.94893
60	0.544232	0.516393	0.783659	1.57216	2.88989	1.30686	0.525912	0.663481	0.52278	2.322	3.43906	2.14318
240	0.481357	0.689478	0.507322	0.406305	0.444391	0.901474	1.08898	2.76874	2.31023	1.06997	3.31164	2.19634

## Sheet: pErk
pErk	ctrl Ac			ctrl TPA			mILEI Ac			mILEI TPA
0	1	1	1	1	1	1	1	1	1	1	1	1
10	3.94	5.64	4.5375	10.1	26.415	18.2175	2.36	7.8	5.2	11.845	13.94	9.51
30	2.135	1.83	2.3775	5.505	7.43	6.61	0.975	1.38	1.265	4.15	6.49	4.1825
60	1.335	1.985	1.9	4.575	5.905	5.575	1.02	1.355	1.335	3.715	5.805	4.4775
240	1.555	2.065	2.19	1.93	1.505	1.9925	5.57	5.075	4.3275	4.235	2.86	4.2775

## Sheet: pAkt
pAkt	ctrl Ac			ctrl TPA			mILEI Ac			mILEI TPA
0	1	1	1	1	1	1	1	1	1	1	1	1
10	1.74707	4.11632	4.92626	1.01105	1.91402	1.5793	2.34564	4.15484	1.70438	1.13598	0.956943	0.528934
30	2.77493	1.42176	4.40147	0.656651	0.998708	0.707855	3.4565	1.31879	1.663	0.922214	1.15308	0.498531
60	1.61489	1.28037	2.06694	0.872301	0.852189	0.623742	1.899	1.45072	1.6247	1.077	1.57074	0.900311
240	1.00751	0.6371	0.743299	2.15003	1.7223	2.33976	2.32803	0.77443	1.54732	4.76906	3.73359	5.21283
