# Supplementary material for: FAM3C/ILEI protein is elevated in psoriatic lesions and triggers psoriasiform hyperproliferation in mice
Source: EMBO Mol Med. 2023 May 25;15(7):e16758. doi: 10.15252/emmm.202216758 (PMC10331587; doi:10.15252/emmm.202216758)
Supplement: Supplementary file 9 — Source Data for Figure 5 [file EMMM-15-e16758-s003.zip › Figure 5/5G/TNFa nRNA level numerical values.xlsx]

## Sheet: Sheet1
	ctrl Ac			mILEIWT Ac			ctrl TPA			mILEIWT TPA
	1	2	3	1	2	3	1	2	3	1	2	3
vehicle	0.673913	1.32259	1.12194	1.05974	2.26573	1.78376	2.40646	2.30989	2.61473	3.97642	6.93815
STATTIC	1.16391	0.798847	1.07143	1.78187	0.840379	0.887047	1.74031	2.25669	2.41887	1.47245	1.87615	0.940458
LY94002	0.515148	0.832652	2.0983	1.99458	1.73423	0.787536	1.40523	1.96077	0.952123	2.49682	2.76807	1.31463
UO126	1.61007	0.830487	1.11085	1.33587	0.889755	1.48612	1.86188	1.29275	1.12472	2.69969	0.070891	0.001699
