# Supplementary material for: FAM3C/ILEI protein is elevated in psoriatic lesions and triggers psoriasiform hyperproliferation in mice
Source: EMBO Mol Med. 2023 May 25;15(7):e16758. doi: 10.15252/emmm.202216758 (PMC10331587; doi:10.15252/emmm.202216758)
Supplement: Supplementary file 10 — Source Data for Figure 6 [file EMMM-15-e16758-s002.zip]

Archive with 7 entries (3 files):
- Figure 6/
- Figure 6/6C/
- Figure 6/6C/Epidermal thickness numerical values.xlsx
- Figure 6/6G/
- Figure 6/6G/MPO + miroabcesses, Image quantification.xlsx
- Figure 6/6I/
- Figure 6/6I/MPO positive cells , image quantification.xlsx
