# Supplementary material for: FAM3C/ILEI protein is elevated in psoriatic lesions and triggers psoriasiform hyperproliferation in mice
Source: EMBO Mol Med. 2023 May 25;15(7):e16758. doi: 10.15252/emmm.202216758 (PMC10331587; doi:10.15252/emmm.202216758)
Supplement: Supplementary file 10 — Source Data for Figure 6 [file EMMM-15-e16758-s002.zip › Figure 6/6C/Epidermal thickness numerical values.xlsx]

## Sheet: Sheet1
	ILEIfl/fl acetone	ILEI∆EP acetone	ILEIfl/fl TPA	ILEI∆EP TPA
KF004	14.23
KF005	13.29
KF006	11.4
KF007			64.99
KF008				49.04
KF009			54.02
KF010			52.61
KF011				38.96
KF012			44.35
KF013		10.23
KF014		11.48
KF015		11.42
KF016				46.26
KF017			55.88
KF018			65.23
KF019				45.63
KF020			51.98
KF021				39.84
KF022			66.52
KF023				42.79
