# Supplementary material for: FAM3C/ILEI protein is elevated in psoriatic lesions and triggers psoriasiform hyperproliferation in mice
Source: EMBO Mol Med. 2023 May 25;15(7):e16758. doi: 10.15252/emmm.202216758 (PMC10331587; doi:10.15252/emmm.202216758)
Supplement: Supplementary file 10 — Source Data for Figure 6 [file EMMM-15-e16758-s002.zip › Figure 6/6G/MPO + miroabcesses, Image quantification.xlsx]

## Sheet: Sheet1
	ILEIfl/fl	ILEIdeltaEp
KF_007	2.8712
KF_008		0.778859
KF_009	1.32065
KF_010	2.28052
KF_011		0.778628
KF_012	1.43278
KF_016		0
KF_017	0.566691
KF_018	2.67535
KF_019		1.42129
KF_020	0.919972
KF_021		1.41591
KF_022	2.57052
KF_023		0.957368
