# Supplementary material for: FAM3C/ILEI protein is elevated in psoriatic lesions and triggers psoriasiform hyperproliferation in mice
Source: EMBO Mol Med. 2023 May 25;15(7):e16758. doi: 10.15252/emmm.202216758 (PMC10331587; doi:10.15252/emmm.202216758)
Supplement: Supplementary file 10 — Source Data for Figure 6 [file EMMM-15-e16758-s002.zip › Figure 6/6I/MPO positive cells , image quantification.xlsx]

## Sheet: Sheet1
	ctrl acetone	ILEI dEp acetone	ctrl TPA	ILEI dEp TPA
KF 004	116.8
KF 005	149.4
KF 006	64
KF 007			1451.2
KF 008				388.3
KF 009			954.1
KF 010			1178.6
KF 011				857.7
KF 012			1864
KF 013	26.3
KF 014	16.9
KF 015		26.4
KF 016				1031.5
KF 017			1917.7
KF 018			2340.5
KF 019				1447.8
KF 020			1474
KF 021				427.1
KF 022			2376.9
KF 023				490.8
