# Supplementary material for: FAM3C/ILEI protein is elevated in psoriatic lesions and triggers psoriasiform hyperproliferation in mice
Source: EMBO Mol Med. 2023 May 25;15(7):e16758. doi: 10.15252/emmm.202216758 (PMC10331587; doi:10.15252/emmm.202216758)
Supplement: Supplementary file 11 — Source Data for Figure 7 [file EMMM-15-e16758-s004.zip]

Archive with 18 entries (10 files):
- Figure 7/
- Figure 7/7D/
- Figure 7/7D/uPA and uPAR expression in back skin, Numerical values.xlsx
- Figure 7/7E/
- Figure 7/7E/uPA and uPAR expression in primary keratinocytes, Numerical values.xlsx
- Figure 7/7F/
- Figure 7/7F/uPA and uPAR expression in primary wild type keratinocytes, Numerical values.xlsx
- Figure 7/7I/
- Figure 7/7I/KTG-179_12.0x OE_TPA_DMSO.tiff
- Figure 7/7I/KTG_229_HE_12.0x ctrl_TPA_DMSO.tiff
- Figure 7/7I/KTG_238_HE_12.0x ctrl_TPA_UK.tiff
- Figure 7/7I/KTG_240_HE_12.0x OE_TPA_UK.tiff
- Figure 7/7J/
- Figure 7/7J/Epidermal thickness, Image quantif. (without image).xlsx
- Figure 7/7K/
- Figure 7/7K/uPA activity, Numerical values.xlsx
- Figure 7/7L/
- Figure 7/7L/uncropped_ILEI CM DMSO+UK.tif
