# Supplementary material for: FAM3C/ILEI protein is elevated in psoriatic lesions and triggers psoriasiform hyperproliferation in mice
Source: EMBO Mol Med. 2023 May 25;15(7):e16758. doi: 10.15252/emmm.202216758 (PMC10331587; doi:10.15252/emmm.202216758)
Supplement: Supplementary file 11 — Source Data for Figure 7 [file EMMM-15-e16758-s004.zip › Figure 7/7D/uPA and uPAR expression in back skin, Numerical values.xlsx]

## Sheet: Sheet1
	ILEIind Ac			K5-ILEIind Ac			ILEIind TPA			k5-ILEIind TPA
	KTG101	KTG102	KTG103	KTG104	KTG105	KTG106	KTG107	KTG108	KTG109	KTG110	KTG111	KTG112
uPA	0.86624	0.822878	1.4029	1.07059	0.924745	0.714874	0.720245	0.793848	1.18808	2.29018	1.66704	2.21877
uPAR	0.547314	1.33401	1.36963	0.780349	1.74875	0.676614	5.33343	4.18978	4.86563	8.30075	5.34207	9.34894
