# Supplementary material for: FAM3C/ILEI protein is elevated in psoriatic lesions and triggers psoriasiform hyperproliferation in mice
Source: EMBO Mol Med. 2023 May 25;15(7):e16758. doi: 10.15252/emmm.202216758 (PMC10331587; doi:10.15252/emmm.202216758)
Supplement: Supplementary file 11 — Source Data for Figure 7 [file EMMM-15-e16758-s004.zip › Figure 7/7E/uPA and uPAR expression in primary keratinocytes, Numerical values.xlsx]

## Sheet: Sheet1
	ILEIind Ac						ILEIind TPA						K5-ILEIind Ac						K5-ILEIind TPA
	KTG138	KTG139	KTG140	KTG114	KTG116	KTG117	KTG138	KTG139	KTG140	KTG114	KTG116	KTG117	KTG136	KTG137	KTG147	KTG113	KTG115	KTG118	KTG136	KTG137	KTG147	KTG113	KTG115	KTG118
uPA	0.502695	1.12599	0.650088	4.01623	3.7918	2.18415	1.20633	0.816817	1.20176	18.0085	29.3578	5.48702	8.22781	2.23617	2.23687	11.2357	1.14267	3.86695	9.72411	8.13531	16.1627	53.5264		30.3593
uPAR	2.37951	1.21966	1.79637	0.427107	0.665058		6.38781	13.7767	9.33938	4.05207	4.54886	3.71397	3.61016	3.2326	3.05432	1.26274	0.715175	0.745089	14.987	6.34016	9.54105	7.12953	12.3157	8.24707
