# Supplementary material for: FAM3C/ILEI protein is elevated in psoriatic lesions and triggers psoriasiform hyperproliferation in mice
Source: EMBO Mol Med. 2023 May 25;15(7):e16758. doi: 10.15252/emmm.202216758 (PMC10331587; doi:10.15252/emmm.202216758)
Supplement: Supplementary file 11 — Source Data for Figure 7 [file EMMM-15-e16758-s004.zip › Figure 7/7F/uPA and uPAR expression in primary wild type keratinocytes, Numerical values.xlsx]

## Sheet: sheet1
		ctrl Ac						mILEIWT Ac						ctrl TPA						mILEIWT TPA
		1	2	3	4	5	6	1	2	3	4	5	6	1	2	3	4	5	6	1	2	3	4	5	6
8 hrs	uPA	1.12005	1.06745	0.836402	1.36109		0.734706	1.86362	1.55452	1.26536	1.61339	2.31675	2.26986	1.82314	1.81147	0.998166	3.40139	4.30126	2.47102	2.98701	2.29107	2.25795	10.1449	3.37669	6.50294
	uPAR	1.32468	1.01295	0.74525	0.770823	1.2429	1.04378	1.93327	2.10124	2.96554	1.26338	1.59373	0.97724	2.92753	2.29329	1.36591	3.65319	4.20178	3.99917	8.52105	3.99726	4.19642	13.2276	17.9502
96 hrs	uPA	1.10802	1.11485	0.809541	2.96275	0.562302	0.600254	11.3049	9.62033	12.1776	6.41728	10.6845	5.54705	6.78918	2.35078	3.01447	10.4977	2.78759	1.92914	35.5118	11.8147	13.0346	41.368	51.5131	22.7685
	uPAR	1.14618	1.09299	0.798235	2.53679	0.768995	0.512615	1.55237	1.32784	1.45577	0.231736	0.327326	0.195691	0.7069	0.674392	0.839301	0.096485	0.034504	0.579834	2.56935	1.3865	1.22109	0.951541	0.609517	0.430428
