# Supplementary material for: FAM3C/ILEI protein is elevated in psoriatic lesions and triggers psoriasiform hyperproliferation in mice
Source: EMBO Mol Med. 2023 May 25;15(7):e16758. doi: 10.15252/emmm.202216758 (PMC10331587; doi:10.15252/emmm.202216758)
Supplement: Supplementary file 11 — Source Data for Figure 7 [file EMMM-15-e16758-s004.zip › Figure 7/7J/Epidermal thickness, Image quantif. (without image).xlsx]

## Sheet: Sheet1
	TPA
	DMSO		UK31804
	ILEIind	K5-ILEIind	ILEIind	K5-ILEIind
KTG 200	44.275
KTG 201	48.7348
KTG 202	47.5529
KTG 203		63.4033
KTG 204		61.1371
KTG 205		61.66
KTG206	49.27
KTG207	51.96
KTG208		68.35
KTG209		63.22
KTG210		61.78
KTG225	41.63
KTG226	43.97
KTG227		50.9
KTG228	43.84
KTG229	44.06
KTG230		49.51
KTG231				35.8
KTG232				58.01
KTG233			38.32
KTG234				37.45
KTG235	49.02
KTG236	51.03
KTG237	50.12
KTG238			47.33
KTG239				42.48
KTG240				48.26
KTG241				44.96
KTG242			50.12
