# Supplementary material for: FAM3C/ILEI protein is elevated in psoriatic lesions and triggers psoriasiform hyperproliferation in mice
Source: EMBO Mol Med. 2023 May 25;15(7):e16758. doi: 10.15252/emmm.202216758 (PMC10331587; doi:10.15252/emmm.202216758)
Supplement: Supplementary file 11 — Source Data for Figure 7 [file EMMM-15-e16758-s004.zip › Figure 7/7K/uPA activity, Numerical values.xlsx]

## Sheet: Sheet1
TPA
DMSO		UK371804
ILEIind	K5-ILEIind	ILEIind	K5-ILEIind
104.5	88.3	46.2	32
87.1	97.5	46.2	34.8
83.1	95.2	50.7	54.8
39.4	106
55.2	99.7
	103.1
	120
